# Supplementary material for: A call for a unified and multimodal definition of cellular identity in the enteric nervous system
Source: EMBO J. 2025 Sep 15;44(20):5622–39. doi: 10.1038/s44318-025-00559-1 (PMC12528430; doi:10.1038/s44318-025-00559-1)
Supplement: Supplementary file 3 — Dataset EV1 [file 44318_2025_559_MOESM3_ESM.xls]

## Sheet: Dataset EV1
	Cluster1	Cluster2	Cluster3	Cluster4	sum	sum-3	sum-4
G PROTEIN COUPLED RECEPTOR SIGNALING PATHWAY	1.25957	1.65555	1.8119	1.81953	6.54655	4.73465	4.72702
BEHAVIOR	1.27502	1.57635	1.59271	1.4421	5.88618	4.29347	4.44408
POTASSIUM ION TRANSPORT	0.917159	1.53295	1.5565	1.52098	5.52759	3.97108	4.00661
REGULATION OF CYTOSOLIC CALCIUM ION CONCENTRATION	0.957236	1.53028	1.56147	1.65702	5.706	4.14453	4.04898
FOREBRAIN DEVELOPMENT	1.1391	1.5172	1.40492	1.24428	5.3055	3.90058	4.06121
SYNAPTIC SIGNALING	1.26069	1.48208	1.63356	1.67652	6.05285	4.41929	4.37633
NERVOUS SYSTEM PROCESS	1.28228	1.47808	1.58413	1.49631	5.8408	4.25667	4.34448
NEURON PROJECTION GUIDANCE	1.12136	1.47805	1.51936	1.613	5.73177	4.21241	4.11876
SENSORY PERCEPTION	0.89731	1.46641	1.63613	1.50112	5.50097	3.86485	3.99985
LOCOMOTORY BEHAVIOR	0.699355	1.46391	1.49302	1.26377	4.92006	3.42704	3.65628
REGULATION OF SYSTEM PROCESS	1.27557	1.45243	1.57271	1.5306	5.83131	4.2586	4.30071
CELL CELL SIGNALING	1.32253	1.43072	1.5423	1.46976	5.76531	4.22301	4.29555
ANIMAL ORGAN MORPHOGENESIS	1.32376	1.42902	1.46237	1.37247	5.58761	4.12524	4.21514
TUBE DEVELOPMENT	1.35732	1.4271	1.3692	1.38644	5.54006	4.17086	4.15362
COGNITION	0.795651	1.42594	1.3532	1.48674	5.06153	3.70833	3.57479
ADENYLATE CYCLASE MODULATING G PROTEIN COUPLED RECEPTOR SIGNALING PATHWAY	0.737478	1.41846	1.73646	1.86089	5.75329	4.01683	3.8924
DIVALENT INORGANIC CATION HOMEOSTASIS	1.09477	1.41778	1.43362	1.53102	5.47719	4.04357	3.94617
TELENCEPHALON DEVELOPMENT	0.637231	1.40795	1.27736	1.11764	4.44018	3.16282	3.32254
BIOLOGICAL ADHESION	1.31587	1.40763	1.54934	1.48102	5.75386	4.20452	4.27284
TAXIS	1.2087	1.40559	1.47882	1.59671	5.68981	4.21099	4.0931
REGULATION OF TRANS SYNAPTIC SIGNALING	1.07303	1.39684	1.51369	1.71718	5.70075	4.18706	3.98356
POSITIVE REGULATION OF SECRETION	0.523299	1.39392	1.27792	1.34335	4.53848	3.26057	3.19514
CIRCULATORY SYSTEM DEVELOPMENT	1.35928	1.39192	1.38563	1.33547	5.4723	4.08667	4.13683
AXON DEVELOPMENT	1.09965	1.39124	1.43303	1.51612	5.44004	4.00701	3.92393
CIRCULATORY SYSTEM PROCESS	1.30979	1.38037	1.48314	1.48486	5.65816	4.17502	4.17331
RESPONSE TO BACTERIUM	0.85217	1.37656	1.35794	1.3288	4.91547	3.55752	3.58667
SYNAPSE ORGANIZATION	1.11955	1.37342	1.47828	1.60114	5.57238	4.0941	3.97124
BLOOD VESSEL MORPHOGENESIS	1.38478	1.37294	1.41719	1.30128	5.47618	4.059	4.1749
HEART DEVELOPMENT	1.15778	1.37064	1.36185	1.36552	5.25579	3.89394	3.89027
NEURON DIFFERENTIATION	1.22763	1.36261	1.48026	1.45337	5.52388	4.04362	4.07051
NEUROGENESIS	1.19088	1.3609	1.48257	1.12154	5.15589	3.67332	4.03435
RESPONSE TO XENOBIOTIC STIMULUS	0.675539	1.35877	1.23962	1.41463	4.68856	3.44894	3.27393
UROGENITAL SYSTEM DEVELOPMENT	1.02587	1.35832	1.43028	1.30713	5.1216	3.69132	3.81447
RESPONSE TO LIPID	1.04887	1.35798	1.3662	1.39199	5.16504	3.79884	3.77305
REGULATION OF SYNAPTIC PLASTICITY	0.666987	1.35691	1.44084	1.64201	5.10674	3.6659	3.46473
REGULATION OF MULTICELLULAR ORGANISMAL DEVELOPMENT	1.25258	1.35572	1.42064	1.39742	5.42637	4.00572	4.02895
CELLULAR ION HOMEOSTASIS	1.02314	1.35351	1.37179	1.46576	5.2142	3.84242	3.74844
TISSUE DEVELOPMENT	1.25776	1.35326	1.35256	1.30657	5.27015	3.91759	3.96358
TUBE MORPHOGENESIS	1.39892	1.35166	1.35648	1.31421	5.42127	4.06479	4.10706
REGULATION OF ION TRANSPORT	1.05674	1.34884	1.55801	1.60787	5.57146	4.01346	3.96359
METAL ION TRANSPORT	1.12005	1.34516	1.46311	1.47734	5.40567	3.94256	3.92833
CELL JUNCTION ORGANIZATION	1.0532	1.34348	1.41155	1.49668	5.30491	3.89336	3.80823
NEGATIVE REGULATION OF CELL POPULATION PROLIFERATION	1.1685	1.34326	1.31072	1.44869	5.27117	3.96046	3.82248
TRANSMEMBRANE RECEPTOR PROTEIN TYROSINE KINASE SIGNALING PATHWAY	1.05359	1.34182	1.35442	1.2572	5.00703	3.6526	3.74983
NEGATIVE REGULATION OF LOCOMOTION	0.984875	1.33826	1.37719	1.46091	5.16123	3.78405	3.70032
CELL MIGRATION	1.16775	1.33506	1.38623	1.37094	5.25998	3.87375	3.88904
REGULATION OF ION TRANSMEMBRANE TRANSPORT	1.01695	1.33449	1.49806	1.57932	5.42881	3.93075	3.8495
CENTRAL NERVOUS SYSTEM DEVELOPMENT	1.11341	1.33218	1.44048	1.36837	5.25444	3.81396	3.88607
CELL PART MORPHOGENESIS	1.12617	1.33146	1.40009	1.44371	5.30144	3.90134	3.85772
REGULATION OF NERVOUS SYSTEM DEVELOPMENT	1.2126	1.33014	1.49653	1.41989	5.45916	3.96263	4.03927
CELL CELL ADHESION	1.21205	1.32933	1.47792	1.50878	5.52808	4.05016	4.0193
HEAD DEVELOPMENT	1.10923	1.3293	1.35814	1.32303	5.11971	3.76157	3.79668
CELL MORPHOGENESIS INVOLVED IN NEURON DIFFERENTIATION	1.16493	1.32924	1.38441	1.4372	5.31577	3.93136	3.87857
NEURON DEVELOPMENT	1.1792	1.32813	1.46767	1.45914	5.43415	3.96647	3.97501
SECOND MESSENGER MEDIATED SIGNALING	0.950302	1.32776	1.48054	1.59234	5.35095	3.8704	3.75861
REGULATION OF TRANSMEMBRANE TRANSPORT	0.982486	1.32675	1.45666	1.52654	5.29245	3.83578	3.7659
DEVELOPMENTAL GROWTH	1.2347	1.32675	1.34037	1.25103	5.15285	3.81248	3.90182
REGULATION OF CELL POPULATION PROLIFERATION	1.10402	1.32642	1.34672	1.33996	5.11713	3.7704	3.77716
EPITHELIAL CELL PROLIFERATION	0.74171	1.32602	1.34066	1.36638	4.77478	3.43411	3.4084
CELLULAR COMPONENT MORPHOGENESIS	1.11712	1.32516	1.3757	1.4591	5.27709	3.90139	3.81798
DEVELOPMENTAL GROWTH INVOLVED IN MORPHOGENESIS	0.712451	1.32497	1.37309	1.3705	4.78101	3.40791	3.41051
VASCULATURE DEVELOPMENT	1.37446	1.32462	1.39288	1.32876	5.42072	4.02784	4.09196
ION TRANSMEMBRANE TRANSPORT	1.11935	1.32252	1.43014	1.5249	5.39691	3.96677	3.87201
POSITIVE REGULATION OF MULTICELLULAR ORGANISMAL PROCESS	1.27298	1.32205	1.40171	1.50817	5.50492	4.10321	3.99675
REGULATION OF MEMBRANE POTENTIAL	1.01122	1.32098	1.46991	1.58732	5.38943	3.91952	3.80211
REGULATION OF NEUROGENESIS	1.07213	1.31788	1.44949	1.35951	5.19901	3.74952	3.8395
INORGANIC ION TRANSMEMBRANE TRANSPORT	1.08359	1.31783	1.4648	1.53846	5.40468	3.93988	3.86622
CELL MORPHOGENESIS INVOLVED IN DIFFERENTIATION	1.12292	1.31768	1.40395	1.41077	5.25533	3.85138	3.84456
REGULATION OF BLOOD CIRCULATION	0.768875	1.31761	1.49202	1.49482	5.07333	3.58131	3.57851
RESPONSE TO ORGANIC CYCLIC COMPOUND	1.09921	1.31723	1.31449	1.3658	5.09672	3.78224	3.73093
CELL MORPHOGENESIS	1.11219	1.31652	1.41085	1.43221	5.27176	3.86091	3.83955
EMBRYONIC ORGAN DEVELOPMENT	0.639134	1.31187	1.20981	1.21953	4.38035	3.17053	3.16082
METAL ION HOMEOSTASIS	1.04646	1.31158	1.36667	1.45088	5.17559	3.80892	3.72471
OSSIFICATION	0.721757	1.30941	1.31594	1.15704	4.50415	3.18821	3.34711
REGULATION OF SECRETION	0.969138	1.30925	1.39667	1.37275	5.04781	3.65114	3.67506
POSITIVE REGULATION OF NERVOUS SYSTEM DEVELOPMENT	0.874477	1.30917	1.45071	1.48725	5.12162	3.6709	3.63436
RESPONSE TO OXYGEN LEVELS	0.497336	1.30845	1.32528	1.09043	4.22149	2.89622	3.13107
RESPONSE TO STEROID HORMONE	0.376913	1.30774	1.29452	1.34947	4.32864	3.03412	2.97917
ION TRANSPORT	1.27246	1.30536	1.46785	1.4822	5.52787	4.06001	4.04567
MUSCLE STRUCTURE DEVELOPMENT	1.15517	1.30501	1.19038	1.34854	4.99911	3.80873	3.65057
ANATOMICAL STRUCTURE HOMEOSTASIS	0.690402	1.30455	1.32361	1.56401	4.88258	3.55897	3.31857
MUSCLE TISSUE DEVELOPMENT	0.824848	1.30362	1.27927	1.17708	4.58482	3.30555	3.40774
LOCOMOTION	1.1241	1.30275	1.37749	1.40247	5.20681	3.82932	3.80434
ENZYME LINKED RECEPTOR PROTEIN SIGNALING PATHWAY	1.12002	1.30274	1.32715	1.30094	5.05085	3.72369	3.74991
SENSORY ORGAN DEVELOPMENT	1.30291	1.3025	1.53841	1.30159	5.44541	3.907	4.14381
RESPONSE TO OXYGEN CONTAINING COMPOUND	1.21619	1.30214	1.32949	1.39886	5.24667	3.91718	3.84782
POSITIVE REGULATION OF ION TRANSPORT	0.871531	1.29926	1.44503	1.46035	5.07617	3.63114	3.61582
ANATOMICAL STRUCTURE FORMATION INVOLVED IN MORPHOGENESIS	1.37158	1.29879	1.32846	1.3213	5.32014	3.99168	3.99884
HEART MORPHOGENESIS	0.252511	1.29654	1.41879	1.39773	4.36556	2.94678	2.96784
RHYTHMIC PROCESS	0.318709	1.29587	1.27876	1.25289	4.14622	2.86746	2.89334
CATION TRANSPORT	1.18177	1.29315	1.44868	1.49672	5.42033	3.97165	3.92361
RESPONSE TO HORMONE	0.97886	1.2923	1.1701	1.27369	4.71495	3.54485	3.44125
CATION TRANSMEMBRANE TRANSPORT	1.04381	1.29186	1.40354	1.50541	5.24462	3.84108	3.7392
RESPONSE TO METAL ION	0.728066	1.29167	1.32672	1.54863	4.89509	3.56836	3.34646
REGULATION OF DEVELOPMENTAL GROWTH	0.79509	1.28955	1.33801	1.20687	4.62952	3.29151	3.42265
NEGATIVE REGULATION OF DEVELOPMENTAL PROCESS	1.0565	1.28607	1.35172	1.27915	4.97344	3.62172	3.69429
RESPONSE TO ENDOGENOUS STIMULUS	1.134	1.28372	1.31903	1.34098	5.07774	3.75871	3.73676
REGULATION OF NEURON PROJECTION DEVELOPMENT	1.13994	1.28251	1.44466	1.35966	5.22677	3.78211	3.86711
SKELETAL SYSTEM DEVELOPMENT	0.986686	1.28093	1.17782	1.23148	4.67692	3.49909	3.44544
REGULATION OF METAL ION TRANSPORT	0.994207	1.28077	1.477	1.47941	5.23139	3.75439	3.75198
REGULATION OF CELLULAR COMPONENT MOVEMENT	1.09452	1.28014	1.3519	1.43774	5.1643	3.8124	3.72656
RESPONSE TO GROWTH FACTOR	1.0695	1.27992	1.41813	1.36567	5.13321	3.71508	3.76754
NEGATIVE REGULATION OF MULTICELLULAR ORGANISMAL PROCESS	1.2055	1.27938	1.38249	1.43276	5.30012	3.91764	3.86736
REGULATION OF HORMONE LEVELS	0.773518	1.27915	1.3934	1.31781	4.76387	3.37047	3.44607
CELL SUBSTRATE ADHESION	1.07899	1.27757	1.44231	1.21715	5.01603	3.57371	3.79888
RESPONSE TO ABIOTIC STIMULUS	1.10011	1.2775	1.15998	1.18277	4.72036	3.56038	3.53759
EPITHELIUM DEVELOPMENT	1.30702	1.27736	1.32904	1.34028	5.2537	3.92466	3.91342
ION HOMEOSTASIS	1.02192	1.27555	1.32478	1.47767	5.09991	3.77513	3.62225
REGULATION OF CELL DIFFERENTIATION	1.1832	1.27471	1.35722	1.3152	5.13034	3.77312	3.81514
REGULATION OF TRANSPORTER ACTIVITY	0.815161	1.27243	1.38568	1.559	5.03227	3.64659	3.47327
POSITIVE REGULATION OF DEVELOPMENTAL PROCESS	1.27684	1.27237	1.33849	1.37603	5.26373	3.92523	3.8877
POSITIVE REGULATION OF LOCOMOTION	1.01893	1.27195	1.34073	1.4262	5.05782	3.71709	3.63162
CELLULAR RESPONSE TO OXYGEN CONTAINING COMPOUND	1.20821	1.27165	1.29144	1.35747	5.12877	3.83733	3.7713
CELL JUNCTION ASSEMBLY	1.10382	1.26999	1.42599	1.4375	5.23729	3.81131	3.79979
VASCULAR PROCESS IN CIRCULATORY SYSTEM	0.684306	1.26932	1.41291	1.55493	4.92147	3.50856	3.36654
REGULATION OF ANATOMICAL STRUCTURE SIZE	1.14408	1.26716	1.35737	1.33554	5.10416	3.74679	3.76862
HORMONE TRANSPORT	0.646527	1.26665	1.39584	1.3173	4.62632	3.23048	3.30902
RESPONSE TO PEPTIDE HORMONE	0.635132	1.26634	1.04758	1.04546	3.99451	2.94693	2.94906
POSITIVE REGULATION OF CELL POPULATION PROLIFERATION	1.08941	1.26567	1.36359	1.30859	5.02726	3.66367	3.71867
CELL CELL ADHESION VIA PLASMA MEMBRANE ADHESION MOLECULES	1.01102	1.26397	1.62527	1.74961	5.64986	4.02459	3.90025
RESPONSE TO EXTRACELLULAR STIMULUS	0.767305	1.26354	1.20583	1.16496	4.40164	3.19581	3.23668
CALCIUM ION TRANSPORT	1.06706	1.26323	1.38855	1.45385	5.17269	3.78414	3.71884
REGULATION OF CATION TRANSMEMBRANE TRANSPORT	0.967756	1.26241	1.3944	1.47112	5.09569	3.70129	3.62457
REGULATION OF CELL DEVELOPMENT	1.08304	1.2624	1.39146	1.34862	5.08552	3.69406	3.73691
RESPONSE TO PEPTIDE	1.03855	1.2608	1.11424	1.12123	4.53482	3.42058	3.41359
REGULATION OF NEUROTRANSMITTER LEVELS	0.752159	1.25941	1.50997	1.49109	5.01262	3.50266	3.52154
GROWTH	1.19852	1.25792	1.26445	1.17993	4.90082	3.63637	3.72089
POSITIVE REGULATION OF PHOSPHORUS METABOLIC PROCESS	1.16621	1.25699	1.26889	1.21222	4.90431	3.63542	3.69209
DEVELOPMENTAL CELL GROWTH	0.580552	1.25678	1.29926	1.27133	4.40793	3.10867	3.13659
SENSORY SYSTEM DEVELOPMENT	0.930628	1.25511	1.50118	1.23982	4.92674	3.42557	3.68692
TRANSMEMBRANE TRANSPORT	1.14896	1.25235	1.35808	1.39857	5.15797	3.79989	3.7594
POSITIVE REGULATION OF CELL DIFFERENTIATION	1.14716	1.25221	1.30121	1.31735	5.01794	3.71673	3.70059
GLAND DEVELOPMENT	0.729875	1.25175	1.30232	1.36444	4.64839	3.34607	3.28395
INFLAMMATORY RESPONSE	0.950841	1.24984	1.29858	1.2945	4.79376	3.49518	3.49926
CELLULAR HOMEOSTASIS	1.01606	1.24903	1.30135	1.46222	5.02866	3.72731	3.56645
MUSCLE CELL DIFFERENTIATION	0.763535	1.24828	1.13697	1.22588	4.37467	3.23769	3.14879
EXPORT FROM CELL	0.920523	1.24809	1.33654	1.32992	4.83507	3.49853	3.50515
SIGNAL RELEASE	0.924096	1.24804	1.44945	1.41302	5.0346	3.58515	3.62158
NEGATIVE REGULATION OF CELL PROJECTION ORGANIZATION	0.409064	1.24653	1.44415	1.30279	4.40254	2.95839	3.09975
TISSUE MORPHOGENESIS	1.29299	1.2465	1.30626	1.31373	5.15948	3.85322	3.84575
CELLULAR RESPONSE TO LIPID	0.857798	1.24506	1.29131	1.25306	4.64722	3.35591	3.39416
SECRETION	0.97188	1.24467	1.36237	1.29012	4.86904	3.50667	3.57892
GLYCOPROTEIN METABOLIC PROCESS	0.720593	1.24433	1.17529	1.1416	4.28182	3.10652	3.14022
CELLULAR RESPONSE TO ENDOGENOUS STIMULUS	1.08513	1.24403	1.31055	1.33502	4.97472	3.66418	3.6397
NEGATIVE REGULATION OF CELL DIFFERENTIATION	1.04078	1.24147	1.40792	1.19516	4.88532	3.4774	3.69016
SYNAPSE ASSEMBLY	0.983902	1.24102	1.54736	1.64999	5.42227	3.87491	3.77229
POSITIVE REGULATION OF NEUROGENESIS	0.33325	1.24053	1.31009	1.32683	4.2107	2.90061	2.88387
MUSCLE CONTRACTION	0.974061	1.23854	1.41214	1.64304	5.26778	3.85564	3.62474
CELL GROWTH	0.976336	1.23829	1.2233	1.17376	4.61168	3.38838	3.43792
REGULATION OF GROWTH	1.10002	1.23666	1.24244	1.16457	4.74369	3.50125	3.57912
RESPONSE TO ALCOHOL	0.234027	1.23645	1.35367	1.42101	4.24516	2.89149	2.82414
MORPHOGENESIS OF AN EPITHELIUM	1.22751	1.23599	1.2791	1.29471	5.03731	3.75821	3.7426
RESPONSE TO INORGANIC SUBSTANCE	0.957207	1.23503	1.27151	1.42494	4.88869	3.61718	3.46375
RESPONSE TO MOLECULE OF BACTERIAL ORIGIN	0.456102	1.235	1.31295	1.38656	4.39061	3.07766	3.00405
MULTICELLULAR ORGANISMAL HOMEOSTASIS	0.794605	1.23253	1.32183	1.51626	4.86522	3.5434	3.34896
CHEMICAL HOMEOSTASIS	1.08859	1.23191	1.28895	1.4301	5.03955	3.7506	3.60945
POSITIVE REGULATION OF TRANSPORT	1.01491	1.23115	1.23183	1.29264	4.77053	3.5387	3.47789
REGULATION OF ANATOMICAL STRUCTURE MORPHOGENESIS	1.23152	1.23092	1.35293	1.29336	5.10874	3.75581	3.81537
EMBRYONIC ORGAN MORPHOGENESIS	0.49052	1.22881	1.23299	1.25478	4.2071	2.97411	2.95232
SENSORY ORGAN MORPHOGENESIS	0.441129	1.22845	1.51479	1.34374	4.5281	3.01332	3.18436
EMBRYONIC MORPHOGENESIS	1.07607	1.22823	1.25342	1.17539	4.7331	3.47968	3.55772
MESENCHYME DEVELOPMENT	0.912062	1.22764	1.35322	1.26484	4.75776	3.40454	3.49292
CELLULAR RESPONSE TO NITROGEN COMPOUND	1.18822	1.22596	1.24634	1.31513	4.97565	3.72931	3.66052
REGULATION OF SYNAPSE STRUCTURE OR ACTIVITY	0.939997	1.22589	1.49068	1.68565	5.34222	3.85154	3.65657
POSITIVE REGULATION OF KINASE ACTIVITY	0.972282	1.22568	1.36243	1.35295	4.91334	3.55091	3.56039
CELLULAR RESPONSE TO ORGANIC CYCLIC COMPOUND	0.951832	1.22389	1.30397	1.26157	4.74126	3.4373	3.47969
EXTERNAL ENCAPSULATING STRUCTURE ORGANIZATION	0.584574	1.22383	1.41948	1.28408	4.51196	3.09249	3.22788
EMBRYO DEVELOPMENT	1.22763	1.22093	1.17399	1.10386	4.72642	3.55242	3.62255
RESPONSE TO WOUNDING	0.957313	1.22083	1.31846	1.50532	5.00193	3.68346	3.4966
REGULATION OF HYDROLASE ACTIVITY	0.973221	1.22082	1.21427	1.26858	4.6769	3.46263	3.40832
AMIDE TRANSPORT	0.354096	1.21857	1.34434	1.28687	4.20387	2.85953	2.917
REGULATION OF TRANSPORT	1.03035	1.21677	1.32408	1.34869	4.9199	3.59582	3.57121
POSITIVE REGULATION OF PROTEIN PHOSPHORYLATION	1.07633	1.21444	1.24934	1.21879	4.7589	3.50956	3.54011
POSITIVE REGULATION OF CELL DEVELOPMENT	0.781126	1.21368	1.31239	1.36232	4.66951	3.35712	3.30719
RESPONSE TO NITROGEN COMPOUND	1.14909	1.21328	1.18388	1.27009	4.81633	3.63245	3.54624
NEGATIVE REGULATION OF SIGNALING	1.06861	1.21285	1.26055	1.30511	4.84713	3.58658	3.54201
CALCIUM ION TRANSMEMBRANE TRANSPORT	0.871188	1.2111	1.347	1.48448	4.91377	3.56677	3.42929
POSITIVE REGULATION OF MAPK CASCADE	0.976688	1.21097	1.43695	1.51452	5.13913	3.70218	3.62461
MUSCLE SYSTEM PROCESS	1.08498	1.2096	1.41533	1.4998	5.20971	3.79438	3.70991
AMEBOIDAL TYPE CELL MIGRATION	1.00862	1.20874	1.252	1.14968	4.61904	3.36704	3.46936
NEGATIVE REGULATION OF TRANSPORT	0.853372	1.20723	1.26909	1.39817	4.72787	3.45878	3.3297
ORGANIC HYDROXY COMPOUND TRANSPORT	0.597923	1.2048	1.45954	1.54678	4.80904	3.3495	3.26227
REGULATION OF CELL ADHESION	1.20467	1.19609	1.41447	1.43926	5.25449	3.84002	3.81523
CELLULAR RESPONSE TO HORMONE STIMULUS	0.858231	1.19388	1.09212	1.20275	4.34698	3.25486	3.14423
POSITIVE REGULATION OF TRANSFERASE ACTIVITY	0.901064	1.19043	1.31543	1.30227	4.70919	3.39377	3.40692
REGULATION OF GTPASE ACTIVITY	0.902332	1.1836	1.13605	1.10233	4.32432	3.18826	3.22199
GLYCOPROTEIN BIOSYNTHETIC PROCESS	0.703146	1.18296	1.18407	1.03959	4.10976	2.92569	3.07017
POSITIVE REGULATION OF SIGNALING	1.01216	1.18191	1.22192	1.32164	4.73762	3.51571	3.41598
HEART PROCESS	0.681644	1.18172	1.37547	1.37568	4.61451	3.23904	3.23883
REPRODUCTIVE SYSTEM DEVELOPMENT	0.483041	1.18133	1.30241	1.33537	4.30214	2.99974	2.96677
REGULATION OF VASCULATURE DEVELOPMENT	0.702814	1.1812	1.3977	1.1922	4.47392	3.07622	3.28171
NEGATIVE REGULATION OF CELL DEATH	0.940554	1.17943	1.19894	1.2898	4.60873	3.40979	3.31893
NEGATIVE REGULATION OF RESPONSE TO EXTERNAL STIMULUS	0.943145	1.1763	1.3425	1.404	4.86595	3.52345	3.46195
CELL PROJECTION ORGANIZATION	1.11485	1.17618	1.30893	1.33948	4.93944	3.63051	3.59996
HOMEOSTATIC PROCESS	1.13628	1.17571	1.22456	1.4109	4.94745	3.7229	3.53655
RESPONSE TO MECHANICAL STIMULUS	0.134707	1.17444	1.21499	1.32342	3.84755	2.63256	2.52413
MUSCLE ORGAN DEVELOPMENT	0.411431	1.17145	1.27622	1.25613	4.11522	2.83901	2.85909
GLIOGENESIS	0.517701	1.17137	1.46251	1.32383	4.47541	3.0129	3.15158
REGULATION OF CELL PROJECTION ORGANIZATION	1.07166	1.17056	1.33235	1.26309	4.83767	3.50532	3.57457
REGULATION OF CELL MORPHOGENESIS	0.688938	1.16957	1.2109	1.21478	4.28419	3.07329	3.06941
PATTERN SPECIFICATION PROCESS	0.724422	1.1652	1.14314	1.16771	4.20047	3.05733	3.03276
CAMERA TYPE EYE DEVELOPMENT	0.374124	1.16375	1.475	1.28263	4.29551	2.82051	3.01288
REGULATION OF RESPONSE TO EXTERNAL STIMULUS	1.04728	1.16302	1.27055	1.33885	4.81971	3.54915	3.48086
LIPID LOCALIZATION	0.524893	1.16232	1.14901	1.17202	4.00824	2.85923	2.83623
NEGATIVE REGULATION OF RESPONSE TO STIMULUS	1.05173	1.16209	1.22726	1.3131	4.75418	3.52693	3.44108
MESENCHYMAL CELL DIFFERENTIATION	0.597657	1.16174	1.35229	1.20673	4.31842	2.96613	3.11169
LEUKOCYTE MIGRATION	0.302111	1.16093	1.21435	1.34552	4.02291	2.80855	2.67739
POSITIVE REGULATION OF MOLECULAR FUNCTION	1.05783	1.15884	1.15098	1.18245	4.55009	3.39912	3.36764
PROTEIN LOCALIZATION TO EXTRACELLULAR REGION	0.700659	1.1581	1.27869	1.27397	4.41142	3.13273	3.13745
POSITIVE REGULATION OF HYDROLASE ACTIVITY	0.836286	1.15575	1.08938	1.10842	4.18984	3.10046	3.08142
NEURON DEATH	0.645987	1.15573	1.21934	1.35155	4.3726	3.15326	3.02105
REGULATION OF CATION CHANNEL ACTIVITY	0.478468	1.15569	1.32657	1.56046	4.52119	3.19462	2.96073
WOUND HEALING	0.817696	1.15531	1.28444	1.4964	4.75386	3.46941	3.25745
EPITHELIAL TUBE MORPHOGENESIS	0.460122	1.1536	1.2149	1.30508	4.1337	2.91881	2.82862
EPITHELIAL CELL DIFFERENTIATION	0.877562	1.15315	1.31578	1.29506	4.64156	3.32578	3.3465
DEFENSE RESPONSE	0.987035	1.1531	1.12704	1.21816	4.48533	3.3583	3.26717
NEURON PROJECTION EXTENSION	0.33386	1.15163	1.28475	1.28867	4.0589	2.77416	2.77023
ERK1 AND ERK2 CASCADE	0.537618	1.15083	1.44697	1.57039	4.70581	3.25884	3.13541
EMBRYO DEVELOPMENT ENDING IN BIRTH OR EGG HATCHING	1.06278	1.14576	0.926145	1.01512	4.1498	3.22366	3.13469
POSITIVE REGULATION OF CATALYTIC ACTIVITY	1.00562	1.14432	1.19719	1.18222	4.52935	3.33216	3.34713
NEGATIVE REGULATION OF IMMUNE SYSTEM PROCESS	0.360559	1.14261	1.18022	1.35343	4.03682	2.8566	2.68339
POSITIVE REGULATION OF TRANSCRIPTION BY RNA POLYMERASE II	0.844445	1.13643	1.04743	1.10511	4.1334	3.08598	3.0283
POSITIVE REGULATION OF INTRACELLULAR SIGNAL TRANSDUCTION	1.0684	1.1341	1.22603	1.25446	4.68299	3.45696	3.42852
NEUROTRANSMITTER TRANSPORT	0.679499	1.13409	1.50345	1.44049	4.75753	3.25408	3.31704
POSITIVE REGULATION OF PROTEIN MODIFICATION PROCESS	1.03429	1.13222	1.0974	1.05718	4.32109	3.22369	3.26391
POSITIVE REGULATION OF RESPONSE TO EXTERNAL STIMULUS	0.619136	1.13137	1.27943	1.24874	4.27867	2.99924	3.02993
REGULATION OF CELL DEATH	1.09041	1.13063	1.16178	1.30224	4.68506	3.52328	3.38282
RESPONSE TO CYTOKINE	0.831986	1.13	1.1122	1.15172	4.22591	3.11371	3.07418
POSITIVE REGULATION OF GENE EXPRESSION	1.03773	1.12999	1.12438	1.28303	4.57512	3.45074	3.29209
POSITIVE REGULATION OF CELLULAR COMPONENT BIOGENESIS	0.826483	1.12908	1.19148	1.14448	4.29152	3.10004	3.14704
REGULATION OF CALCIUM ION TRANSPORT	0.40492	1.12899	1.43994	1.43273	4.40658	2.96664	2.97385
STRIATED MUSCLE CELL DIFFERENTIATION	0.48581	1.12832	1.09946	1.26669	3.98029	2.88083	2.71359
ACTIN FILAMENT BASED PROCESS	0.96328	1.12723	1.1729	1.18832	4.45174	3.27883	3.26341
IN UTERO EMBRYONIC DEVELOPMENT	0.223862	1.12678	0.924692	0.955547	3.23088	2.30619	2.27533
POSITIVE REGULATION OF CELL PROJECTION ORGANIZATION	0.860236	1.12657	1.28655	1.23415	4.50751	3.22096	3.27336
NEGATIVE REGULATION OF HYDROLASE ACTIVITY	0.392166	1.12583	1.34003	1.34239	4.20042	2.86039	2.85803
POSITIVE REGULATION OF CELL ADHESION	0.674941	1.1235	1.33538	1.29146	4.42529	3.0899	3.13382
ACTIN FILAMENT ORGANIZATION	0.811741	1.12341	1.05991	1.21879	4.21385	3.15394	2.99506
REGULATION OF PHOSPHORUS METABOLIC PROCESS	1.07212	1.12333	1.1378	1.1419	4.47515	3.33735	3.33326
SUPRAMOLECULAR FIBER ORGANIZATION	0.904925	1.12288	1.0678	1.29984	4.39544	3.32764	3.0956
TRANSMEMBRANE RECEPTOR PROTEIN SERINE THREONINE KINASE SIGNALING PATHWAY	0.562613	1.12008	1.21115	1.33076	4.2246	3.01345	2.89384
CELL SURFACE RECEPTOR SIGNALING PATHWAY INVOLVED IN CELL CELL SIGNALING	1.06122	1.11524	1.19245	1.17163	4.54054	3.34809	3.36891
VESICLE MEDIATED TRANSPORT IN SYNAPSE	0.618547	1.11325	1.32717	1.39031	4.44927	3.1221	3.05896
BIOLOGICAL PROCESS INVOLVED IN INTERSPECIES INTERACTION BETWEEN ORGANISMS	0.973128	1.11196	1.04177	1.15298	4.27984	3.23807	3.12685
REGULATION OF IMMUNE SYSTEM PROCESS	0.972337	1.11114	1.06304	1.17134	4.31786	3.25482	3.14652
SEX DIFFERENTIATION	0.189158	1.11	1.26881	1.27267	3.84065	2.57184	2.56797
NEGATIVE REGULATION OF CELL ADHESION	0.611712	1.10916	1.30589	1.52073	4.5475	3.2416	3.02677
PROGRAMMED CELL DEATH	0.961038	1.10764	1.11732	1.00414	4.19013	3.07281	3.18599
REGULATION OF CELLULAR COMPONENT SIZE	0.924164	1.10759	1.2195	1.2361	4.48734	3.26785	3.25125
CELL ACTIVATION	1.06574	1.10626	1.18587	1.36917	4.72704	3.54118	3.35787
PEPTIDYL TYROSINE MODIFICATION	0.860113	1.106	1.3586	1.16382	4.48853	3.12993	3.32471
REGULATION OF CHEMOTAXIS	0.327489	1.10448	1.41508	1.57415	4.42119	3.00611	2.84704
REGULATION OF PROTEIN PHOSPHORYLATION	1.08308	1.10396	1.17367	1.16538	4.52609	3.35242	3.36071
DENDRITE DEVELOPMENT	1.07166	1.10299	1.08723	1.16299	4.42487	3.33764	3.26188
ANION TRANSPORT	0.829934	1.10263	1.21404	1.22416	4.37076	3.15672	3.1466
LEUKOCYTE DIFFERENTIATION	0.571028	1.09851	1.12541	1.36206	4.15701	3.0316	2.79495
REGULATION OF CELL ACTIVATION	0.59534	1.09848	1.19833	1.28932	4.18147	2.98314	2.89215
REGULATION OF MUSCLE SYSTEM PROCESS	0.616114	1.09736	1.35585	1.47545	4.54478	3.18892	3.06933
POSITIVE REGULATION OF CELL DEATH	0.968805	1.09716	1.14543	1.32926	4.54065	3.39522	3.21139
REGULATION OF TRANSFERASE ACTIVITY	0.965034	1.09584	1.13794	1.17568	4.37449	3.23655	3.19881
POSITIVE REGULATION OF PROTEIN KINASE ACTIVITY	0.733209	1.09552	1.28416	1.36373	4.47662	3.19245	3.11289
NEURON MIGRATION	0.389052	1.09357	1.49342	1.36589	4.34193	2.84851	2.97604
POSITIVE REGULATION OF CYTOKINE PRODUCTION	0.505618	1.09168	1.07431	1.25633	3.92794	2.85363	2.67161
CELLULAR RESPONSE TO PEPTIDE	0.713353	1.09045	1.06501	1.12579	3.99461	2.92959	2.86881
REPRODUCTION	0.868765	1.08703	1.20585	1.26015	4.42179	3.21594	3.16164
REGULATION OF DEFENSE RESPONSE	0.737999	1.08228	1.05124	1.13982	4.01133	2.96009	2.87152
RESPONSE TO RADIATION	0.405176	1.07961	1.01733	0.891785	3.3939	2.37657	2.50211
POSITIVE REGULATION OF CELLULAR COMPONENT ORGANIZATION	1.03325	1.0772	1.13423	1.17992	4.4246	3.29037	3.24468
REGULATION OF CELL SIZE	0.205004	1.0771	1.29655	1.22588	3.80454	2.50799	2.57866
NEGATIVE REGULATION OF CELL DEVELOPMENT	0.188103	1.07491	1.50609	1.33042	4.09952	2.59343	2.7691
REGULATION OF PEPTIDASE ACTIVITY	0.572021	1.07475	1.28535	1.42598	4.3581	3.07275	2.93213
REGULATION OF HEART CONTRACTION	0.546747	1.0732	1.38245	1.38565	4.38805	3.0056	3.0024
DEVELOPMENTAL MATURATION	0.272048	1.07285	1.12523	1.29302	3.76315	2.63792	2.47013
CELLULAR RESPONSE TO EXTERNAL STIMULUS	0.399793	1.07047	1.24059	1.05064	3.7615	2.52091	2.71085
TISSUE MIGRATION	0.737452	1.07045	1.26437	1.184	4.25627	2.9919	3.07227
REGULATION OF CELL JUNCTION ASSEMBLY	0.987198	1.06974	1.42055	1.5182	4.99569	3.57514	3.47749
EXOCYTOSIS	0.799617	1.06894	1.17882	1.25996	4.30734	3.12852	3.04738
REGULATION OF DNA BINDING TRANSCRIPTION FACTOR ACTIVITY	0.372333	1.06819	0.958289	1.11628	3.51509	2.55681	2.39881
APOPTOTIC SIGNALING PATHWAY	0.588233	1.06499	1.02055	1.23944	3.9132	2.89266	2.67377
SODIUM ION TRANSPORT	0.589115	1.06492	1.31534	1.35206	4.32144	3.0061	2.96938
CARBOHYDRATE DERIVATIVE BIOSYNTHETIC PROCESS	0.769734	1.06327	1.01412	1.09611	3.94324	2.92912	2.84712
IMMUNE RESPONSE	1.02064	1.06324	1.06417	1.21361	4.36166	3.29749	3.14805
REGULATION OF NERVOUS SYSTEM PROCESS	0.219465	1.06312	1.37233	1.59843	4.25334	2.88101	2.65491
CYTOKINE PRODUCTION	0.842985	1.06135	1.10916	1.28611	4.2996	3.19044	3.01349
REGULATION OF CELL CELL ADHESION	0.796633	1.06117	1.31236	1.39715	4.56732	3.25496	3.17016
NEURON APOPTOTIC PROCESS	0.15039	1.0581	1.18918	1.35712	3.75479	2.56561	2.39766
REGULATION OF BODY FLUID LEVELS	0.542923	1.0579	1.33511	1.64982	4.58576	3.25065	2.93594
REGULATION OF CELLULAR RESPONSE TO GROWTH FACTOR STIMULUS	0.705864	1.05704	1.36319	1.38363	4.50971	3.14653	3.12609
NEGATIVE REGULATION OF CELLULAR COMPONENT ORGANIZATION	0.979354	1.05603	1.16512	1.22114	4.42164	3.25652	3.2005
PEPTIDE TRANSPORT	0.282292	1.05592	1.37847	1.31374	4.03042	2.65195	2.71668
DEVELOPMENTAL PROCESS INVOLVED IN REPRODUCTION	0.825381	1.05291	1.13907	1.20199	4.21934	3.08028	3.01736
ACTION POTENTIAL	0.288148	1.0527	1.27508	1.3544	3.97032	2.69524	2.61592
CARBOHYDRATE METABOLIC PROCESS	0.624145	1.05093	0.887308	0.953401	3.51578	2.62847	2.56238
MAPK CASCADE	1.11102	1.0506	1.26509	1.37024	4.79696	3.53186	3.42672
CONNECTIVE TISSUE DEVELOPMENT	0.16333	1.0493	1.18776	1.12759	3.52798	2.34022	2.40039
SMALL GTPASE MEDIATED SIGNAL TRANSDUCTION	0.894224	1.04791	1.01006	1.13848	4.09067	3.08062	2.95219
POSITIVE REGULATION OF RNA METABOLIC PROCESS	0.804363	1.04627	0.929759	0.972777	3.75317	2.82341	2.78039
ORGANIC ACID TRANSPORT	0.234993	1.04596	1.22776	1.31166	3.82038	2.59261	2.50872
POSITIVE REGULATION OF PROTEIN METABOLIC PROCESS	1.01973	1.04439	0.969645	1.03862	4.07238	3.10274	3.03377
CARBOXYLIC ACID TRANSPORT	0	1.04313	1.21391	1.38274	3.63977	2.42586	2.25703
REGULATION OF LYMPHOCYTE ACTIVATION	0.231317	1.042	1.15899	1.2443	3.67662	2.51762	2.43231
POSITIVE REGULATION OF CELLULAR BIOSYNTHETIC PROCESS	0.851231	1.04188	0.933982	0.851879	3.67897	2.74499	2.82709
IMPORT INTO CELL	0.237484	1.04165	1.27139	1.23636	3.78688	2.51549	2.55052
REGULATION OF VESICLE MEDIATED TRANSPORT	0.83144	1.04161	1.10077	1.25703	4.23085	3.13008	2.97382
NEGATIVE REGULATION OF GROWTH	0.387985	1.04121	1.33628	1.22666	3.99213	2.65586	2.76547
REGULATION OF ACTIN FILAMENT BASED PROCESS	0.811024	1.03846	1.1236	1.31748	4.29056	3.16696	2.97308
MAINTENANCE OF LOCATION	0.556259	1.03721	1.09027	1.19962	3.88337	2.79309	2.68375
POSITIVE REGULATION OF IMMUNE SYSTEM PROCESS	0.760928	1.03576	1.06669	1.12782	3.99121	2.92451	2.86339
ANATOMICAL STRUCTURE MATURATION	0.0553429	1.0349	1.09549	1.2902	3.47594	2.38045	2.18574
REGULATION OF SUPRAMOLECULAR FIBER ORGANIZATION	0.63798	1.0334	1.04992	1.29352	4.01482	2.9649	2.72129
CARDIAC CHAMBER DEVELOPMENT	0.173185	1.03207	1.25933	1.50679	3.97138	2.71205	2.46459
REGULATION OF WNT SIGNALING PATHWAY	0.498631	1.03134	1.07364	1.15104	3.75466	2.68101	2.60362
POSITIVE REGULATION OF NUCLEOBASE CONTAINING COMPOUND METABOLIC PROCESS	0.794572	1.03108	0.919515	0.817446	3.56261	2.6431	2.74517
POSITIVE REGULATION OF TRANSMEMBRANE TRANSPORT	0.283526	1.03104	1.27355	1.29261	3.88073	2.60718	2.58812
INNATE IMMUNE RESPONSE	0.525187	1.02799	0.881492	1.10987	3.54454	2.66305	2.43467
REGULATION OF AXONOGENESIS	0.247024	1.02757	1.42234	1.2294	3.92634	2.504	2.69693
PHOSPHORYLATION	0.914123	1.02523	1.05998	0.90685	3.90619	2.8462	2.99934
CELLULAR RESPONSE TO PEPTIDE HORMONE STIMULUS	0.264972	1.02438	0.957532	1.0341	3.28098	2.32345	2.24689
RAS PROTEIN SIGNAL TRANSDUCTION	0.601807	1.02392	1.02987	1.12617	3.78177	2.7519	2.6556
CYTOSOLIC CALCIUM ION TRANSPORT	0.164541	1.02364	1.24189	1.26267	3.69274	2.45085	2.43007
REGULATED EXOCYTOSIS	0.360815	1.02116	1.21776	1.39908	3.99883	2.78106	2.59974
POSTSYNAPSE ORGANIZATION	0.611525	1.02106	1.27158	1.26244	4.16661	2.89502	2.90417
LYMPHOCYTE ACTIVATION	0.748625	1.01914	1.11368	1.18196	4.0634	2.94972	2.88144
AGING	0.246757	1.01857	1.27894	1.31242	3.85669	2.57775	2.54427
IMMUNE EFFECTOR PROCESS	0.511488	1.01687	0.994485	1.25402	3.77687	2.78238	2.52284
REGULATION OF PROTEIN MODIFICATION PROCESS	0.940365	1.01397	0.990876	1.03838	3.98359	2.99271	2.94521
REGULATION OF APOPTOTIC SIGNALING PATHWAY	0.291222	1.00875	1.09888	1.34766	3.74652	2.64764	2.39886
REGULATION OF EPITHELIAL CELL MIGRATION	0.594376	1.00822	1.20015	1.3112	4.11396	2.9138	2.80275
RESPONSE TO INSULIN	0.0517774	1.00698	0.920515	0.857711	2.83698	1.91647	1.97927
CARBOHYDRATE DERIVATIVE METABOLIC PROCESS	1.06709	1.00637	0.976649	1.06017	4.11028	3.13363	3.0501
SULFUR COMPOUND METABOLIC PROCESS	0.173262	1.00285	0.869474	1.1119	3.15749	2.28802	2.04559
MULTI ORGANISM REPRODUCTIVE PROCESS	0.888385	0.999865	1.15016	1.2546	4.29301	3.14285	3.03841
REGULATION OF HEMOPOIESIS	0.186937	0.998936	1.0797	1.31489	3.58047	2.50077	2.26558
MULTICELLULAR ORGANISMAL SIGNALING	0.324761	0.997817	1.36708	1.30768	3.99733	2.63026	2.68965
CANONICAL WNT SIGNALING PATHWAY	0.500896	0.997559	1.09637	1.11255	3.70737	2.611	2.59483
REGULATION OF PROTEIN KINASE ACTIVITY	0.884655	0.996095	1.16699	1.23895	4.28668	3.1197	3.04774
CALCIUM ION TRANSPORT INTO CYTOSOL	0.0970952	0.995439	1.32101	1.30357	3.71712	2.39611	2.41354
REGULATION OF INTRACELLULAR SIGNAL TRANSDUCTION	0.893171	0.993195	1.11185	1.23014	4.22835	3.1165	2.99821
POSITIVE REGULATION OF PROTEOLYSIS	0.155015	0.99239	0.893971	1.02667	3.06804	2.17407	2.04138
NEGATIVE REGULATION OF CATALYTIC ACTIVITY	0.844199	0.990331	1.1568	1.20733	4.19866	3.04186	2.99133
CELL CELL SIGNALING BY WNT	0.830767	0.989376	1.08086	1.08238	3.98338	2.90252	2.901
ORGANIC ANION TRANSPORT	0.344026	0.988461	1.16523	1.23222	3.72994	2.56471	2.49771
CELLULAR RESPONSE TO INORGANIC SUBSTANCE	0.31527	0.986188	1.33336	1.5032	4.13802	2.80466	2.63481
CYTOKINE MEDIATED SIGNALING PATHWAY	0.445542	0.985464	1.10933	1.04841	3.58875	2.47942	2.54034
IMMUNE SYSTEM DEVELOPMENT	0.842952	0.983166	0.974988	1.10122	3.90232	2.92734	2.80111
PEPTIDYL SERINE MODIFICATION	0.90603	0.982044	1.13789	1.12806	4.15402	3.01614	3.02596
REGULATION OF EXOCYTOSIS	0.439675	0.979808	1.29891	1.33475	4.05315	2.75423	2.7184
ENDOCYTOSIS	0.805813	0.978283	0.969768	1.13345	3.88732	2.91755	2.75386
REGULATION OF RESPONSE TO STRESS	0.879269	0.978089	1.02375	1.13422	4.01533	2.99157	2.88111
REGULATION OF ESTABLISHMENT OF PROTEIN LOCALIZATION	0.625916	0.976233	1.02986	1.15109	3.7831	2.75324	2.63201
DEFENSE RESPONSE TO OTHER ORGANISM	0.647269	0.974036	0.884113	1.06233	3.56775	2.68364	2.50542
REGULATION OF CELLULAR COMPONENT BIOGENESIS	0.874893	0.973318	1.03237	1.20879	4.08937	3.057	2.88058
REGULATION OF SMALL MOLECULE METABOLIC PROCESS	0.304128	0.972987	1.08791	1.22192	3.58695	2.49904	2.36503
REGULATION OF IMMUNE RESPONSE	0.699033	0.971349	1.02778	1.12285	3.82101	2.79323	2.69816
POSITIVE REGULATION OF SYNAPTIC TRANSMISSION	0.417933	0.970821	1.39139	1.47218	4.25233	2.86094	2.78014
ORGANIC HYDROXY COMPOUND METABOLIC PROCESS	0.538768	0.969814	1.10358	1.14561	3.75777	2.65419	2.61216
ENDOTHELIAL CELL MIGRATION	0.444	0.968241	1.27413	1.21877	3.90514	2.63101	2.68637
REGULATION OF INFLAMMATORY RESPONSE	0.519611	0.966806	1.20353	1.23374	3.9237	2.72016	2.68995
MAINTENANCE OF LOCATION IN CELL	0.192294	0.964072	1.13754	1.20222	3.49613	2.35859	2.29391
MULTICELLULAR ORGANISM REPRODUCTION	0.778962	0.963597	1.16804	1.29403	4.20463	3.03659	2.9106
REGULATION OF PROTEOLYSIS	0.764752	0.963518	1.08985	1.17851	3.99662	2.90678	2.81812
REGULATION OF PROTEIN SERINE THREONINE KINASE ACTIVITY	0.471989	0.959743	1.19447	1.18999	3.81619	2.62172	2.6262
REGULATION OF HORMONE SECRETION	0.325592	0.959186	1.42909	1.32685	4.04071	2.61163	2.71386
REGULATION OF CYTOSKELETON ORGANIZATION	0.6465	0.959118	0.964766	1.2123	3.78269	2.81792	2.57038
LIPID METABOLIC PROCESS	0.890291	0.957676	0.951449	1.11175	3.91116	2.95971	2.79942
REGULATION OF SMALL GTPASE MEDIATED SIGNAL TRANSDUCTION	0.658805	0.956558	1.08614	1.20673	3.90823	2.82209	2.7015
DEVELOPMENT OF PRIMARY SEXUAL CHARACTERISTICS	0.108785	0.956282	1.19723	1.20661	3.46891	2.27167	2.2623
REGIONALIZATION	0.420102	0.954507	1.19226	1.28439	3.85126	2.659	2.56686
CALCIUM MEDIATED SIGNALING	0.172371	0.954305	1.31988	1.37272	3.81928	2.4994	2.44656
CYTOSKELETON ORGANIZATION	0.698315	0.951757	1.02724	1.19683	3.87414	2.8469	2.67731
EAR DEVELOPMENT	0.113844	0.951475	1.39199	1.49984	3.95715	2.56516	2.45731
NEGATIVE REGULATION OF NEURON PROJECTION DEVELOPMENT	0.297108	0.949704	1.45702	1.30517	4.00901	2.55198	2.70384
REGULATION OF LIPID METABOLIC PROCESS	0.311665	0.946704	1.18281	1.27089	3.71208	2.52926	2.44118
RECEPTOR MEDIATED ENDOCYTOSIS	0.571088	0.945895	1.07568	1.2407	3.83336	2.75768	2.59266
NEGATIVE REGULATION OF MOLECULAR FUNCTION	0.784958	0.944537	1.14371	1.27337	4.14657	3.00286	2.87321
REGULATION OF PROTEIN LOCALIZATION	0.797122	0.944232	0.962412	1.15556	3.85932	2.89691	2.70377
MUSCLE CELL PROLIFERATION	0	0.942775	1.04314	1.49463	3.48055	2.43741	1.98592
POSITIVE REGULATION OF NEURON PROJECTION DEVELOPMENT	0.0938111	0.941428	1.28629	1.25472	3.57624	2.28996	2.32153
RESPONSE TO CALCIUM ION	0.204064	0.939236	1.30555	1.64352	4.09237	2.78682	2.44885
NEGATIVE REGULATION OF NEURON DEATH	0.218749	0.938288	1.24638	1.28763	3.69104	2.44466	2.40342
REGULATION OF CELLULAR LOCALIZATION	0.855267	0.937206	0.910705	1.17276	3.87594	2.96523	2.70318
POSITIVE REGULATION OF GROWTH	0.210406	0.933585	1.15961	1.25202	3.55563	2.39601	2.3036
VESICLE MEDIATED TRANSPORT	0.963837	0.932275	0.872667	1.09245	3.86123	2.98857	2.76878
HOMOPHILIC CELL ADHESION VIA PLASMA MEMBRANE ADHESION MOLECULES	0.161702	0.931282	1.21733	1.88658	4.19689	2.97956	2.31032
REGULATION OF CELL SUBSTRATE ADHESION	0.105728	0.928791	1.389	1.18661	3.61012	2.22112	2.42351
CELLULAR LIPID METABOLIC PROCESS	0.852297	0.927627	0.841172	1.02386	3.64496	2.80378	2.6211
ALCOHOL METABOLIC PROCESS	0.253448	0.9267	1.05217	1.198	3.43032	2.37815	2.23232
REGULATION OF CALCIUM ION TRANSMEMBRANE TRANSPORT	0.116329	0.923036	1.38907	1.42841	3.85685	2.46778	2.42844
MYELOID CELL DIFFERENTIATION	0.304717	0.922858	0.934611	1.08757	3.24976	2.31515	2.16219
DETECTION OF STIMULUS	0.0667118	0.921988	1.28076	1.58497	3.85444	2.57367	2.26946
NEGATIVE REGULATION OF PROTEIN METABOLIC PROCESS	0.841567	0.920463	1.00713	1.1453	3.91446	2.90733	2.76916
REGULATION OF TRANSMEMBRANE RECEPTOR PROTEIN SERINE THREONINE KINASE SIGNALING PATHWAY	0.123063	0.916011	1.21509	1.27129	3.52545	2.31036	2.25416
REGULATION OF BLOOD PRESSURE	0.191044	0.915483	1.44228	1.64225	4.19106	2.74878	2.54881
POSITIVE REGULATION OF PROTEIN LOCALIZATION	0.62902	0.914671	0.916073	1.12171	3.58147	2.6654	2.45976
PHOSPHOLIPID METABOLIC PROCESS	0.288708	0.91376	0.847124	1.03666	3.08625	2.23913	2.04959
REGULATION OF LEUKOCYTE DIFFERENTIATION	0.130793	0.911706	1.0679	1.44424	3.55463	2.48674	2.1104
RESPONSE TO TRANSFORMING GROWTH FACTOR BETA	0.325088	0.911242	1.21349	1.32043	3.77026	2.55677	2.44982
POSITIVE REGULATION OF GTPASE ACTIVITY	0.376501	0.910633	1.13022	0.949874	3.36722	2.23701	2.41735
RESPONSE TO OXIDATIVE STRESS	0.453742	0.910495	1.08232	1.16243	3.60898	2.52666	2.44656
PROTEIN LOCALIZATION TO PLASMA MEMBRANE	0.602247	0.910424	1.07863	1.10709	3.69839	2.61976	2.5913
NEUROTRANSMITTER SECRETION	0.28716	0.908737	1.43823	1.45125	4.08538	2.64715	2.63413
NEGATIVE REGULATION OF PHOSPHORUS METABOLIC PROCESS	0.571025	0.905443	0.934943	1.22733	3.63874	2.7038	2.41141
NEGATIVE REGULATION OF PROTEIN MODIFICATION PROCESS	0.697187	0.904366	0.90261	1.2271	3.73127	2.82865	2.50416
REGULATION OF ENDOTHELIAL CELL MIGRATION	0.163638	0.904278	1.04189	1.32061	3.43041	2.38853	2.10981
RESPONSE TO LIGHT STIMULUS	0.130316	0.904058	0.987368	0.941849	2.96359	1.97622	2.02174
CELL MATRIX ADHESION	0.192134	0.903349	1.30967	1.14551	3.55067	2.241	2.40515
REGULATION OF PROTEIN SECRETION	0.37639	0.901555	1.22519	1.23648	3.73961	2.51443	2.50313
ORGANONITROGEN COMPOUND BIOSYNTHETIC PROCESS	0.933022	0.901518	0.849626	0.735971	3.42014	2.57051	2.68417
NEGATIVE REGULATION OF CELL GROWTH	0.236901	0.901186	1.32468	1.21743	3.6802	2.35552	2.46277
NEGATIVE REGULATION OF INTRACELLULAR SIGNAL TRANSDUCTION	0.635087	0.895861	0.988193	1.17613	3.69527	2.70708	2.51914
CARBOHYDRATE HOMEOSTASIS	0.202766	0.895212	1.23649	1.36496	3.69942	2.46293	2.33446
PROTEIN LOCALIZATION TO CELL PERIPHERY	0.681571	0.894454	1.06808	1.05663	3.70073	2.63265	2.6441
SMALL MOLECULE METABOLIC PROCESS	0.887832	0.890489	0.910196	1.01269	3.7012	2.79101	2.68852
ORGANIC ACID METABOLIC PROCESS	0.753255	0.890424	0.841366	0.939707	3.42475	2.58339	2.48505
RESPONSE TO KETONE	0.0932797	0.888751	1.218	1.4672	3.66723	2.44923	2.20003
POSITIVE REGULATION OF ORGANELLE ORGANIZATION	0.523465	0.887589	0.80299	1.01184	3.22589	2.4229	2.21404
EXTRINSIC APOPTOTIC SIGNALING PATHWAY	0.0474716	0.883466	1.21462	1.31586	3.46142	2.2468	2.14556
NEGATIVE REGULATION OF TRANSCRIPTION BY RNA POLYMERASE II	0.795974	0.881549	0.907765	1.0293	3.61459	2.70682	2.58529
DENDRITE MORPHOGENESIS	0.284228	0.881476	1.04705	0.970294	3.18304	2.136	2.21275
NEGATIVE REGULATION OF PHOSPHORYLATION	0.422182	0.880401	0.962315	1.24598	3.51088	2.54856	2.2649
DEPHOSPHORYLATION	0.521549	0.880269	0.782117	1.00915	3.19308	2.41097	2.18393
NEGATIVE REGULATION OF NERVOUS SYSTEM DEVELOPMENT	0.0585091	0.880184	1.5628	1.46886	3.97035	2.40755	2.50149
MONONUCLEAR CELL DIFFERENTIATION	0.299949	0.879606	1.09121	1.37016	3.64092	2.54971	2.27077
PEPTIDYL AMINO ACID MODIFICATION	0.928112	0.879367	0.980692	0.910021	3.69819	2.7175	2.78817
REGULATION OF PROTEIN CATABOLIC PROCESS	0.233708	0.879108	0.843496	1.03874	2.99505	2.15155	1.95631
NEGATIVE REGULATION OF CATABOLIC PROCESS	0.199493	0.876637	1.03446	1.11515	3.22575	2.19128	2.11059
MONOCARBOXYLIC ACID METABOLIC PROCESS	0.327976	0.875055	0.947358	1.12168	3.27207	2.32472	2.15039
T CELL ACTIVATION	0.375374	0.872285	1.05611	1.21996	3.52373	2.46762	2.30377
NEGATIVE REGULATION OF NUCLEOBASE CONTAINING COMPOUND METABOLIC PROCESS	0.724602	0.86851	0.853632	0.946914	3.39366	2.54003	2.44674
ORGANOPHOSPHATE BIOSYNTHETIC PROCESS	0.600018	0.867939	0.939353	1.19513	3.60244	2.66308	2.40731
CELLULAR CARBOHYDRATE METABOLIC PROCESS	0.177092	0.867927	0.924012	0.908593	2.87762	1.95361	1.96903
REGULATION OF ACTIN FILAMENT ORGANIZATION	0.263066	0.867601	1.05054	1.25038	3.43159	2.38105	2.18121
CELLULAR RESPONSE TO EXTRACELLULAR STIMULUS	0.130348	0.866655	1.2377	1.04515	3.27986	2.04216	2.2347
REGENERATION	0.0753957	0.861692	1.25559	1.43023	3.62291	2.36732	2.19268
GLIAL CELL DIFFERENTIATION	0.222534	0.861242	1.39193	1.31306	3.78877	2.39683	2.47571
SMALL MOLECULE CATABOLIC PROCESS	0.0555129	0.858265	0.868317	0.687798	2.46989	1.60158	1.7821
NITROGEN COMPOUND TRANSPORT	0.864433	0.855582	0.871592	0.322163	2.91377	2.04218	2.59161
LEUKOCYTE CELL CELL ADHESION	0.139832	0.854823	1.143	1.25487	3.39252	2.24952	2.13766
PROTEIN DEPHOSPHORYLATION	0.284158	0.853846	0.802536	1.09976	3.0403	2.23776	1.94054
ORGANOPHOSPHATE METABOLIC PROCESS	0.7767	0.853539	0.900881	1.12867	3.65979	2.75891	2.53112
NEGATIVE REGULATION OF BIOSYNTHETIC PROCESS	0.732322	0.853078	0.88517	0.960384	3.43095	2.54578	2.47057
REGULATION OF MITOTIC CELL CYCLE	0.377105	0.852794	0.786626	0.865843	2.88237	2.09574	2.01653
LIPID CATABOLIC PROCESS	0.0338767	0.852431	1.03565	1.01206	2.93402	1.89837	1.92196
POSITIVE REGULATION OF IMMUNE RESPONSE	0.239822	0.852152	1.08544	1.08337	3.26078	2.17534	2.17741
POSITIVE REGULATION OF ION TRANSMEMBRANE TRANSPORT	0.13497	0.850913	1.31942	1.4094	3.7147	2.39528	2.30531
REGULATION OF CELLULAR RESPONSE TO STRESS	0.816956	0.846497	0.808317	0.978028	3.4498	2.64148	2.47177
CELLULAR RESPONSE TO CHEMICAL STRESS	0.346099	0.845443	0.937107	1.11405	3.2427	2.30559	2.12865
PROTEOLYSIS	0.787757	0.843374	0.817931	0.95046	3.39952	2.58159	2.44906
RECEPTOR METABOLIC PROCESS	0.291079	0.842647	1.06573	1.32584	3.52529	2.45956	2.19945
GLYCEROLIPID METABOLIC PROCESS	0.273985	0.841581	0.822297	1.00464	2.9425	2.12021	1.93786
VIRAL PROCESS	0.255719	0.837266	0.892054	1.14697	3.13201	2.23996	1.98504
OSTEOBLAST DIFFERENTIATION	0.170386	0.836411	1.35234	1.04388	3.40302	2.05068	2.35914
REGULATION OF RAS PROTEIN SIGNAL TRANSDUCTION	0.187969	0.832354	1.0626	1.24033	3.32325	2.26065	2.08293
REGULATION OF NEURON DIFFERENTIATION	0.372672	0.832149	1.404	1.48567	4.09449	2.69049	2.60882
SODIUM ION TRANSMEMBRANE TRANSPORT	0.215295	0.832091	1.27327	1.39559	3.71625	2.44298	2.32066
NEGATIVE REGULATION OF GENE EXPRESSION	0.659298	0.831295	0.869005	0.925669	3.28527	2.41626	2.3596
REGULATION OF PROTEIN CONTAINING COMPLEX ASSEMBLY	0.447945	0.829545	0.926365	1.1759	3.37975	2.45339	2.20385
MORPHOGENESIS OF A BRANCHING STRUCTURE	0.122846	0.829168	1.31056	1.39302	3.65559	2.34503	2.26257
CARDIAC MUSCLE TISSUE DEVELOPMENT	0.0716619	0.82847	1.19835	1.29904	3.39752	2.19917	2.09849
PURINE CONTAINING COMPOUND METABOLIC PROCESS	0.597189	0.828446	0.945662	1.21028	3.58157	2.63591	2.3713
CELL CELL JUNCTION ORGANIZATION	0.136465	0.82804	1.10622	1.29661	3.36733	2.26111	2.07072
CELLULAR MACROMOLECULE BIOSYNTHETIC PROCESS	0.85959	0.826301	0.798618	0.761781	3.24629	2.44767	2.48451
LOCALIZATION WITHIN MEMBRANE	0.818326	0.823623	0.93562	1.08924	3.66681	2.73119	2.57757
REGULATION OF ENDOCYTOSIS	0.0193538	0.823358	0.931085	1.22022	2.99402	2.06293	1.7738
REGULATION OF CANONICAL WNT SIGNALING PATHWAY	0.38878	0.822137	1.10897	1.14415	3.46404	2.35507	2.31989
GLYCEROPHOSPHOLIPID METABOLIC PROCESS	0.171779	0.820769	0.80482	0.939339	2.73671	1.93189	1.79737
LIPID BIOSYNTHETIC PROCESS	0.766249	0.819904	0.904302	1.0729	3.56335	2.65905	2.49046
CELL CYCLE PHASE TRANSITION	0.482471	0.819834	0.878577	0.746967	2.92785	2.04927	2.18088
GLYCOSYLATION	0.140505	0.817456	0.928978	0.799065	2.686	1.75703	1.88694
IMMUNE RESPONSE REGULATING SIGNALING PATHWAY	0.247471	0.816551	1.0748	1.07646	3.21529	2.14048	2.13883
CELLULAR COMPONENT DISASSEMBLY	0.452124	0.811982	0.738505	1.0402	3.04281	2.3043	2.00261
I KAPPAB KINASE NF KAPPAB SIGNALING	0.164841	0.809874	0.773964	0.999284	2.74796	1.974	1.74868
STRIATED MUSCLE CONTRACTION	0.361564	0.804775	1.249	1.37592	3.79126	2.54226	2.41534
SMALL MOLECULE BIOSYNTHETIC PROCESS	0.520206	0.804737	0.98984	1.28467	3.59945	2.60961	2.31478
PROTEIN COMPLEX OLIGOMERIZATION	0.165795	0.802379	1.21713	1.05942	3.24473	2.02759	2.18531
REGULATION OF CELLULAR MACROMOLECULE BIOSYNTHETIC PROCESS	0.682619	0.800042	0.72721	0.78434	2.99421	2.267	2.20987
MITOTIC CELL CYCLE PHASE TRANSITION	0.36113	0.79661	0.910454	0.730708	2.7989	1.88845	2.06819
REGULATION OF PEPTIDYL TYROSINE PHOSPHORYLATION	0.126181	0.796061	1.35509	1.13313	3.41046	2.05537	2.27733
RESPONSE TO CARBOHYDRATE	0.162775	0.79545	1.22963	1.38468	3.57254	2.34291	2.18786
CELLULAR RESPONSE TO ABIOTIC STIMULUS	0.192907	0.795366	0.868715	1.05837	2.91536	2.04664	1.85699
REGULATION OF BINDING	0.505436	0.793883	1.00939	1.2687	3.5774	2.56802	2.3087
MEMBRANE ORGANIZATION	0.815837	0.789474	0.937046	1.14381	3.68616	2.74912	2.54236
PROTEIN AUTOPHOSPHORYLATION	0.171591	0.788185	1.06111	0.882472	2.90336	1.84225	2.02089
ORGANIC CYCLIC COMPOUND CATABOLIC PROCESS	0.581814	0.78536	0.80622	0.728249	2.90164	2.09542	2.17339
BONE DEVELOPMENT	0	0.785083	1.08136	1.19091	3.05736	1.976	1.86644
CIRCADIAN RHYTHM	0.0621456	0.782868	1.06259	1.07732	2.98493	1.92234	1.90761
CELLULAR RESPONSE TO STRESS	0.745695	0.781851	0.74422	0.574776	2.84654	2.10232	2.27177
POSITIVE REGULATION OF ESTABLISHMENT OF PROTEIN LOCALIZATION	0.282661	0.781741	0.899826	1.13212	3.09635	2.19652	1.96423
REGULATION OF ORGANELLE ORGANIZATION	0.679324	0.781684	0.798368	1.04235	3.30173	2.50336	2.25938
GAMETE GENERATION	0.422783	0.779868	0.917297	0.976439	3.09639	2.17909	2.11995
POSITIVE REGULATION OF CATABOLIC PROCESS	0.45571	0.778719	0.739013	0.969927	2.94337	2.20436	1.97344
REGULATION OF PROTEIN STABILITY	0.107474	0.778528	0.863295	1.02736	2.77666	1.91337	1.7493
CARBOHYDRATE BIOSYNTHETIC PROCESS	0.0986545	0.776556	0.923465	1.07536	2.87404	1.95057	1.79868
CELLULAR AMIDE METABOLIC PROCESS	0.661644	0.774775	0.777144	0.815755	3.02932	2.25217	2.21356
LEUKOCYTE PROLIFERATION	0.0790093	0.772782	1.19275	1.25931	3.30385	2.1111	2.04454
REGULATION OF PEPTIDE TRANSPORT	0.102294	0.772476	1.35687	1.275	3.50664	2.14977	2.23164
NUCLEOBASE CONTAINING SMALL MOLECULE METABOLIC PROCESS	0.551042	0.769501	0.878606	1.09845	3.2976	2.41899	2.19915
PROTEIN POLYMERIZATION	0.229598	0.76918	0.920094	1.22426	3.14313	2.22304	1.91887
CELL PROJECTION ASSEMBLY	0.55567	0.767778	0.818319	0.908567	3.05033	2.23201	2.14177
MITOTIC CELL CYCLE	0.773237	0.767504	0.742643	0.883431	3.16682	2.42417	2.28338
REGULATION OF CATABOLIC PROCESS	0.599026	0.764721	0.737204	0.996851	3.0978	2.3606	2.10095
CELL DIVISION	0.533549	0.763105	0.636898	0.884563	2.81811	2.18122	1.93355
REGULATION OF CELL CYCLE	0.69805	0.762463	0.735048	0.856462	3.05202	2.31697	2.19556
ANION TRANSMEMBRANE TRANSPORT	0.0985442	0.760273	1.12434	1.26622	3.24937	2.12504	1.98315
FATTY ACID METABOLIC PROCESS	0.0865048	0.75977	0.971192	1.01627	2.83374	1.86254	1.81747
INSULIN SECRETION	0.0931856	0.758055	1.31655	1.29367	3.46145	2.14491	2.16779
RIBOSE PHOSPHATE METABOLIC PROCESS	0.403418	0.756759	0.960691	1.17823	3.2991	2.33841	2.12087
CELLULAR MACROMOLECULE LOCALIZATION	0.790833	0.754142	0.781831	0.589531	2.91634	2.13451	2.32681
MONOSACCHARIDE METABOLIC PROCESS	0.0402919	0.754129	0.970405	0.977358	2.74218	1.77178	1.76483
POSITIVE REGULATION OF CYTOSKELETON ORGANIZATION	0	0.749388	0.987219	1.25738	2.99398	2.00676	1.73661
EYE MORPHOGENESIS	0	0.748872	0.760537	1.32293	2.83233	2.0718	1.50941
NEGATIVE REGULATION OF ORGANELLE ORGANIZATION	0.386583	0.74793	0.937284	1.14629	3.21809	2.2808	2.0718
ESTABLISHMENT OF PROTEIN LOCALIZATION	0.769172	0.747823	0.759957	0.55745	2.8344	2.07445	2.27695
PROTEIN CONTAINING COMPLEX ORGANIZATION	0.683521	0.747331	0.774232	0.723754	2.92884	2.15461	2.20508
MYELOID LEUKOCYTE DIFFERENTIATION	0.0899681	0.747176	1.14431	1.33699	3.31844	2.17413	1.98145
ESTABLISHMENT OR MAINTENANCE OF CELL POLARITY	0.137101	0.745939	0.925425	1.03504	2.84351	1.91808	1.80847
ORGANELLE LOCALIZATION	0.5879	0.742718	0.706946	0.905314	2.94288	2.23593	2.03756
INOSITOL LIPID MEDIATED SIGNALING	0.0433307	0.741527	1.18513	1.30569	3.27568	2.09055	1.96998
PEPTIDE METABOLIC PROCESS	0.540054	0.737608	0.780488	0.782257	2.84041	2.05992	2.05815
REGULATION OF DNA METABOLIC PROCESS	0.0277478	0.737554	0.578871	0.813139	2.15731	1.57844	1.34417
POSITIVE REGULATION OF CELL CYCLE	0.176257	0.734917	0.848282	0.839932	2.59939	1.75111	1.75946
REGULATION OF CELL PROJECTION ASSEMBLY	0.25647	0.731262	0.89419	1.06957	2.95149	2.0573	1.88192
PROTEIN MATURATION	0.202396	0.728731	1.04575	1.09512	3.07199	2.02624	1.97687
AXON EXTENSION	0.0641851	0.727693	1.29553	1.26264	3.35005	2.05452	2.08741
RESPONSE TO VIRUS	0.159916	0.725839	0.911935	0.966381	2.76407	1.85214	1.79769
SKELETAL SYSTEM MORPHOGENESIS	0	0.724281	0.927218	1.16224	2.81374	1.88652	1.6515
ADAPTIVE IMMUNE RESPONSE	0.0468748	0.721322	0.93148	1.23018	2.92986	1.99838	1.69968
HEMOSTASIS	0.0856432	0.718489	1.23689	1.69316	3.73418	2.49729	2.04102
ORGANIC ACID BIOSYNTHETIC PROCESS	0.055779	0.717753	0.943989	1.27272	2.99025	2.04626	1.71752
CELL CYCLE	0.652011	0.717727	0.709905	0.880692	2.96033	2.25043	2.07964
MITOTIC CELL CYCLE PROCESS	0.722952	0.716862	0.726274	0.722687	2.88877	2.1625	2.16609
REGULATION OF POSTSYNAPTIC MEMBRANE POTENTIAL	0.267493	0.715462	1.39499	1.53015	3.9081	2.51311	2.37795
ORGANONITROGEN COMPOUND CATABOLIC PROCESS	0.685784	0.713883	0.645726	0.892358	2.93775	2.29202	2.04539
CELL CHEMOTAXIS	0.434701	0.711467	1.3037	1.45784	3.90771	2.60401	2.44987
GENERATION OF PRECURSOR METABOLITES AND ENERGY	0.20581	0.707671	0.903765	0.940488	2.75773	1.85397	1.81725
ACTOMYOSIN STRUCTURE ORGANIZATION	0.457919	0.705321	1.15457	1.32357	3.64138	2.48681	2.31781
MITOCHONDRION ORGANIZATION	0.124106	0.704543	0.711374	0.884224	2.42425	1.71287	1.54002
PROTEIN PROCESSING	0.0692968	0.704132	1.05039	1.08758	2.91141	1.86101	1.82382
ENDOMEMBRANE SYSTEM ORGANIZATION	0.605038	0.701538	0.707074	1.03522	3.04887	2.34179	2.01365
FAT CELL DIFFERENTIATION	0.186582	0.700151	1.16903	1.27082	3.32658	2.15755	2.05576
REGULATION OF SIGNALING RECEPTOR ACTIVITY	0	0.696692	1.47716	1.45581	3.62966	2.15251	2.17385
REGULATION OF CELL CYCLE PROCESS	0.622615	0.694301	0.658908	0.792574	2.7684	2.10949	1.97582
CELLULAR PROCESS INVOLVED IN REPRODUCTION IN MULTICELLULAR ORGANISM	0.0890852	0.687824	0.87836	1.06487	2.72014	1.84178	1.65527
ESTABLISHMENT OF ORGANELLE LOCALIZATION	0.334209	0.682755	0.758762	0.913018	2.68874	1.92998	1.77573
NEGATIVE REGULATION OF CELLULAR CATABOLIC PROCESS	0.0414437	0.682657	0.936826	1.16537	2.82629	1.88947	1.66093
POSITIVE REGULATION OF PROTEIN SERINE THREONINE KINASE ACTIVITY	0.0367033	0.682404	1.26716	1.36077	3.34704	2.07987	1.98627
PROTEIN MODIFICATION BY SMALL PROTEIN CONJUGATION	0.476357	0.682244	0.54012	0.849545	2.54827	2.00815	1.69872
REGULATION OF AUTOPHAGY	0.119296	0.681074	0.73255	0.978779	2.5117	1.77915	1.53292
MALE GAMETE GENERATION	0.264373	0.680763	0.885162	0.903446	2.73374	1.84858	1.8303
AMIDE BIOSYNTHETIC PROCESS	0.484942	0.678821	0.722892	0.794499	2.68115	1.95826	1.88665
PROCESS UTILIZING AUTOPHAGIC MECHANISM	0.201267	0.678661	0.609404	0.906457	2.39579	1.78638	1.48933
PROTEIN CATABOLIC PROCESS	0.501863	0.676733	0.570863	0.899177	2.64864	2.07777	1.74946
CELL FATE COMMITMENT	0.0796022	0.673772	1.21315	1.28896	3.25548	2.04233	1.96652
REGULATION OF CELL CYCLE PHASE TRANSITION	0.0618177	0.670836	0.79345	0.768491	2.29459	1.50114	1.5261
REGULATION OF CELLULAR AMIDE METABOLIC PROCESS	0.278814	0.667141	0.800515	0.785948	2.53242	1.7319	1.74647
CELL CYCLE PROCESS	0.657205	0.665255	0.693759	0.787427	2.80365	2.10989	2.01622
REGULATION OF RESPONSE TO BIOTIC STIMULUS	0.0459092	0.665076	0.814743	0.975383	2.50111	1.68637	1.52573
STEROID METABOLIC PROCESS	0.0955362	0.662855	1.05197	1.19086	3.00122	1.94925	1.81036
NEGATIVE REGULATION OF PROTEOLYSIS	0.35596	0.653648	1.27083	1.43689	3.71732	2.4465	2.28043
PALLIUM DEVELOPMENT	0	0.652294	1.14768	0.941549	2.74152	1.59384	1.79997
MULTI MULTICELLULAR ORGANISM PROCESS	0	0.647913	1.34403	1.47403	3.46597	2.12194	1.99194
REGULATION OF MUSCLE CONTRACTION	0.327468	0.647111	1.17576	1.68569	3.83603	2.66027	2.15034
NEUROMUSCULAR PROCESS	0.0533618	0.641159	1.22248	1.17538	3.09238	1.8699	1.917
REGULATION OF SYNAPSE ASSEMBLY	0.596997	0.640089	1.40888	1.79764	4.4436	3.03473	2.64596
REGULATION OF CELLULAR PROTEIN CATABOLIC PROCESS	0.0478743	0.639444	0.74959	0.987158	2.42407	1.67448	1.43691
CELLULAR NITROGEN COMPOUND CATABOLIC PROCESS	0.472227	0.638179	0.686502	0.676728	2.47364	1.78713	1.79691
REGULATION OF INTRACELLULAR TRANSPORT	0.107154	0.636462	0.791662	1.21116	2.74644	1.95478	1.53528
INTRACELLULAR PROTEIN TRANSPORT	0.639183	0.635927	0.672567	1.01906	2.96674	2.29417	1.94768
MEMORY	0.0470169	0.635281	1.41951	1.54891	3.65073	2.23121	2.10181
CELLULAR RESPONSE TO INSULIN STIMULUS	0	0.631726	0.88362	0.913495	2.42884	1.54522	1.51535
HISTONE MODIFICATION	0.110981	0.631582	0.601006	0.607259	1.95083	1.34982	1.34357
VIRAL LIFE CYCLE	0.11602	0.631355	0.940251	1.20899	2.89661	1.95636	1.68763
DNA METABOLIC PROCESS	0.5391	0.630938	0.543795	0.607391	2.32122	1.77743	1.71383
PHOSPHOLIPID BIOSYNTHETIC PROCESS	0.0913524	0.629823	0.858734	1.01019	2.5901	1.73137	1.57991
REGULATION OF G PROTEIN COUPLED RECEPTOR SIGNALING PATHWAY	0.188254	0.628325	1.4547	1.57894	3.85021	2.39551	2.27128
STEM CELL DIFFERENTIATION	0	0.627079	1.26456	0.963972	2.85561	1.59105	1.89164
VESICLE ORGANIZATION	0.0450282	0.624065	0.721303	0.974282	2.36468	1.64338	1.3904
REGULATION OF EXTENT OF CELL GROWTH	0	0.623758	1.13914	1.157	2.9199	1.78076	1.7629
ORGANELLE ASSEMBLY	0.594513	0.623364	0.638165	0.860314	2.71636	2.07819	1.85604
ACTIN FILAMENT BASED MOVEMENT	0.295785	0.622056	1.16625	1.23368	3.31777	2.15152	2.08409
TRANSFORMING GROWTH FACTOR BETA RECEPTOR SIGNALING PATHWAY	0.0699521	0.621935	1.10047	1.34005	3.13241	2.03193	1.79236
POSITIVE REGULATION OF PROTEIN CONTAINING COMPLEX ASSEMBLY	0	0.620506	1.05293	1.10723	2.78067	1.72774	1.67344
PROTEIN MODIFICATION BY SMALL PROTEIN CONJUGATION OR REMOVAL	0.492931	0.617335	0.49503	0.812226	2.41752	1.92249	1.6053
RESPIRATORY SYSTEM DEVELOPMENT	0	0.615892	0.929304	1.48271	3.0279	2.0986	1.5452
HINDBRAIN DEVELOPMENT	0.141214	0.615322	1.31826	1.29329	3.36809	2.04983	2.0748
ACTIVATION OF IMMUNE RESPONSE	0.131697	0.613635	1.15506	0.991783	2.89218	1.73712	1.9004
POSITIVE REGULATION OF SUPRAMOLECULAR FIBER ORGANIZATION	0	0.607728	1.00349	1.21442	2.82563	1.82214	1.61122
CELLULAR RESPONSE TO DNA DAMAGE STIMULUS	0.326304	0.606995	0.557775	0.484347	1.97542	1.41765	1.49107
MICROTUBULE CYTOSKELETON ORGANIZATION	0.357846	0.604654	0.707131	1.12474	2.79437	2.08724	1.66963
MACROMOLECULE CATABOLIC PROCESS	0.541117	0.601368	0.527132	0.813872	2.48349	1.95636	1.66962
NEGATIVE REGULATION OF CYTOKINE PRODUCTION	0.0650852	0.60002	1.1192	1.26885	3.05315	1.93395	1.78431
RESPONSE TO STARVATION	0	0.597302	1.19356	1.06863	2.85949	1.66593	1.79086
LEARNING	0.0912372	0.59614	1.18006	1.29195	3.15939	1.97933	1.86744
ORGANIC HYDROXY COMPOUND BIOSYNTHETIC PROCESS	0.051013	0.596084	1.17448	1.23871	3.06028	1.88581	1.82158
MICROTUBULE BASED PROCESS	0.477887	0.593668	0.747696	1.13909	2.95834	2.21064	1.81925
CARTILAGE DEVELOPMENT	0	0.591717	0.988051	1.23994	2.81971	1.83166	1.57977
STRESS ACTIVATED PROTEIN KINASE SIGNALING CASCADE	0.167301	0.591407	0.947026	1.17885	2.88459	1.93756	1.70573
ACTIN POLYMERIZATION OR DEPOLYMERIZATION	0	0.587602	0.881023	1.13281	2.60143	1.72041	1.46863
CELLULAR PROTEIN CATABOLIC PROCESS	0.358396	0.585732	0.473325	0.837545	2.255	1.78167	1.41745
REGULATION OF INTRACELLULAR PROTEIN TRANSPORT	0.0191572	0.584969	0.887187	1.19211	2.68343	1.79624	1.49131
NEGATIVE REGULATION OF TRANSFERASE ACTIVITY	0.112935	0.582976	0.885362	1.10732	2.68859	1.80323	1.58127
NEGATIVE REGULATION OF SECRETION	0	0.580685	1.44613	1.50897	3.53579	2.08966	2.02681
PROTEASOMAL PROTEIN CATABOLIC PROCESS	0.252228	0.579763	0.475507	0.848365	2.15586	1.68036	1.3075
REGULATION OF PROTEIN POLYMERIZATION	0	0.578693	0.90452	1.349	2.83221	1.92769	1.48321
ACTIN FILAMENT BUNDLE ORGANIZATION	0.181738	0.576176	1.17666	1.33099	3.26556	2.08891	1.93457
NEGATIVE REGULATION OF KINASE ACTIVITY	0.0283678	0.571715	0.914831	1.11293	2.62785	1.71302	1.51491
INTRACELLULAR TRANSPORT	0.548354	0.567955	0.601808	0.714565	2.43268	1.83087	1.71812
POSITIVE REGULATION OF ERK1 AND ERK2 CASCADE	0.148456	0.566548	1.57037	1.72625	4.01162	2.44125	2.28538
REGULATION OF T CELL ACTIVATION	0.0816216	0.564619	1.08628	1.28538	3.0179	1.93162	1.73252
PROTEIN LOCALIZATION TO ORGANELLE	0.593583	0.564569	0.542585	0.81135	2.51209	1.9695	1.70074
LIPID MODIFICATION	0	0.563817	0.877885	1.08206	2.52376	1.64587	1.4417
POSITIVE REGULATION OF TRANSPORTER ACTIVITY	0.0418534	0.563639	1.17328	1.47827	3.25703	2.08376	1.77877
SKIN DEVELOPMENT	0	0.562202	1.20641	1.22339	2.992	1.78559	1.76862
ESTABLISHMENT OF PROTEIN LOCALIZATION TO ORGANELLE	0.131354	0.557847	0.624625	0.871874	2.1857	1.56107	1.31383
REGULATION OF POTASSIUM ION TRANSPORT	0	0.555711	1.21519	1.45643	3.22733	2.01214	1.7709
BIOLOGICAL PROCESS INVOLVED IN SYMBIOTIC INTERACTION	0	0.555697	0.953766	1.18977	2.69923	1.74546	1.50946
NEPHRON DEVELOPMENT	0	0.553775	1.02101	0.896723	2.47151	1.4505	1.57479
ADULT BEHAVIOR	0	0.553355	1.3761	1.3285	3.25796	1.88186	1.92945
NEGATIVE REGULATION OF PROTEIN LOCALIZATION	0	0.552619	0.987562	1.02336	2.56354	1.57598	1.54018
RESPONSE TO CORTICOSTEROID	0	0.551333	1.30052	1.65598	3.50783	2.20731	1.85185
SKELETAL MUSCLE ORGAN DEVELOPMENT	0.167916	0.550581	0.74075	1.20641	2.66566	1.92491	1.45925
EPITHELIAL CELL DEVELOPMENT	0	0.548179	1.07379	1.13828	2.76025	1.68646	1.62197
REGULATION OF IMMUNE EFFECTOR PROCESS	0.0225749	0.547993	0.9293	1.23262	2.73249	1.80319	1.49987
NUCLEOSIDE PHOSPHATE BIOSYNTHETIC PROCESS	0.0846506	0.544343	0.888983	1.28315	2.80112	1.91214	1.51798
MICROTUBULE BASED MOVEMENT	0.223018	0.543811	0.883621	1.09936	2.74981	1.86619	1.65045
HORMONE METABOLIC PROCESS	0.050342	0.539851	1.32983	1.29583	3.21585	1.88602	1.92002
PEPTIDYL LYSINE MODIFICATION	0.124205	0.539628	0.672481	0.563342	1.89966	1.22717	1.33631
GLYCEROLIPID BIOSYNTHETIC PROCESS	0.0756836	0.537991	0.839692	0.950263	2.40363	1.56394	1.45337
REGULATION OF CELL SHAPE	0.0722427	0.534842	1.1712	1.35335	3.13163	1.96043	1.77829
REGULATION OF INSULIN SECRETION	0.0365674	0.534785	1.27118	1.24745	3.08998	1.8188	1.84253
REGULATION OF STRESS ACTIVATED PROTEIN KINASE SIGNALING CASCADE	0.138875	0.530993	0.950465	1.15525	2.77559	1.82512	1.62033
POSITIVE REGULATION OF CELL ACTIVATION	0.0885287	0.530267	1.14259	1.18727	2.94865	1.80606	1.76138
CHROMATIN ORGANIZATION	0.264532	0.525863	0.557701	0.677832	2.02593	1.46823	1.3481
MODIFICATION DEPENDENT MACROMOLECULE CATABOLIC PROCESS	0.249236	0.525383	0.476981	0.773292	2.02489	1.54791	1.2516
TEMPERATURE HOMEOSTASIS	0	0.524722	1.31904	1.3778	3.22156	1.90252	1.84376
PHAGOCYTOSIS	0	0.524031	0.972544	1.2357	2.73227	1.75973	1.49657
POSITIVE REGULATION OF DEVELOPMENTAL GROWTH	0.151217	0.523593	1.06606	1.29894	3.03981	1.97375	1.74087
LEUKOCYTE MEDIATED IMMUNITY	0	0.518842	0.858337	1.31713	2.69431	1.83597	1.37718
REGULATION OF LEUKOCYTE MIGRATION	0	0.518525	1.08903	1.34261	2.95017	1.86114	1.60756
CELL CYCLE G1 S PHASE TRANSITION	0	0.518473	1.01342	0.920992	2.45289	1.43947	1.53189
POSITIVE REGULATION OF DNA BINDING TRANSCRIPTION FACTOR ACTIVITY	0	0.515856	0.858293	0.973528	2.34768	1.48938	1.37415
POSTTRANSCRIPTIONAL REGULATION OF GENE EXPRESSION	0.27381	0.512946	0.727568	0.749864	2.26419	1.53662	1.51432
RESPONSE TO REACTIVE OXYGEN SPECIES	0	0.512421	1.16562	1.24052	2.91856	1.75294	1.67804
CELLULAR RESPONSE TO BIOTIC STIMULUS	0	0.511531	0.888611	1.07654	2.47668	1.58807	1.40014
NEGATIVE REGULATION OF CELL CYCLE	0.23329	0.509987	0.790025	0.781556	2.31486	1.52483	1.5333
MRNA METABOLIC PROCESS	0.402456	0.50998	0.38802	0.475687	1.77614	1.38812	1.30046
REGULATION OF CARBOHYDRATE METABOLIC PROCESS	0	0.507623	1.09393	1.02757	2.62912	1.53519	1.60155
REGULATION OF PROTEIN LOCALIZATION TO MEMBRANE	0.0463716	0.504395	0.973112	1.06152	2.5854	1.61229	1.52388
PEPTIDE BIOSYNTHETIC PROCESS	0.191432	0.500966	0.667775	0.712151	2.07232	1.40455	1.36017
GLYCEROPHOSPHOLIPID BIOSYNTHETIC PROCESS	0	0.499455	0.850808	0.91712	2.26738	1.41658	1.35026
MACROAUTOPHAGY	0	0.49726	0.490933	0.904539	1.89273	1.4018	0.988193
PROTEIN LOCALIZATION TO NUCLEUS	0.0197313	0.494584	0.677874	0.988581	2.18077	1.5029	1.19219
MUSCLE CELL DEVELOPMENT	0	0.494147	1.13645	1.23667	2.86727	1.73082	1.6306
POSITIVE REGULATION OF PROTEIN CATABOLIC PROCESS	0	0.49374	0.852695	1.01181	2.35824	1.50555	1.34643
HOMEOSTASIS OF NUMBER OF CELLS	0.244219	0.493098	0.88694	1.08414	2.70839	1.82145	1.62426
RESPONSE TO TOXIC SUBSTANCE	0.188109	0.491957	1.35919	1.24645	3.2857	1.92651	2.03925
INTRINSIC APOPTOTIC SIGNALING PATHWAY	0.130403	0.488947	0.839042	1.06946	2.52785	1.68881	1.45839
ENERGY DERIVATION BY OXIDATION OF ORGANIC COMPOUNDS	0.10264	0.487774	0.84834	0.875242	2.314	1.46566	1.43875
POSITIVE REGULATION OF CELL CELL ADHESION	0.0850959	0.486626	1.20229	1.31984	3.09385	1.89157	1.77401
ADENYLATE CYCLASE ACTIVATING G PROTEIN COUPLED RECEPTOR SIGNALING PATHWAY	0.106127	0.485188	1.22437	1.92862	3.74431	2.51994	1.81569
ORGANELLE FISSION	0.1172	0.483874	0.492563	0.714443	1.80808	1.31552	1.09364
APPENDAGE DEVELOPMENT	0.0429966	0.482791	0.766967	1.1084	2.40116	1.63419	1.29276
POSITIVE REGULATION OF DEFENSE RESPONSE	0.262889	0.480327	1.13906	1.15721	3.03949	1.90043	1.88228
IMPORT ACROSS PLASMA MEMBRANE	0	0.479732	1.16889	1.13167	2.78029	1.6114	1.64862
NEGATIVE REGULATION OF WNT SIGNALING PATHWAY	0.138284	0.479088	0.995124	1.2361	2.8486	1.85347	1.6125
EPIDERMIS DEVELOPMENT	0.0680154	0.47543	1.30853	1.05948	2.91146	1.60293	1.85198
NEGATIVE REGULATION OF PEPTIDASE ACTIVITY	0.197437	0.473404	1.44893	1.58925	3.70902	2.26009	2.11977
KIDNEY EPITHELIUM DEVELOPMENT	0	0.470979	1.05577	0.926744	2.45349	1.39772	1.52675
SYNAPTIC VESICLE EXOCYTOSIS	0.0646185	0.470137	1.32089	1.39157	3.24721	1.92633	1.85564
REGULATION OF MICROTUBULE BASED PROCESS	0.0405739	0.469355	0.733055	1.10093	2.34391	1.61086	1.24298
REGULATION OF CYSTEINE TYPE ENDOPEPTIDASE ACTIVITY	0.0520401	0.469202	1.1436	1.28287	2.94772	1.80411	1.66484
CHROMOSOME ORGANIZATION	0.490604	0.468352	0.469109	0.663801	2.09187	1.62276	1.42807
POSITIVE REGULATION OF EPITHELIAL CELL PROLIFERATION	0.0833513	0.468094	1.29477	1.26373	3.10995	1.81518	1.84622
INTRACELLULAR RECEPTOR SIGNALING PATHWAY	0.076899	0.467047	0.753313	1.02315	2.32041	1.5671	1.29726
CARDIAC CHAMBER MORPHOGENESIS	0	0.465793	0.695937	1.41578	2.57751	1.88158	1.16173
SEQUESTERING OF CALCIUM ION	0	0.458473	1.22932	1.22415	2.91195	1.68262	1.68779
CELL MATURATION	0	0.455404	0.805375	1.31106	2.57184	1.76646	1.26078
CILIUM ORGANIZATION	0.173363	0.453607	0.605287	0.711998	1.94426	1.33897	1.23226
REGULATION OF MITOTIC CELL CYCLE PHASE TRANSITION	0.0534463	0.450533	0.830529	0.69792	2.03243	1.2019	1.33451
BIOMINERALIZATION	0	0.449828	0.678597	1.2438	2.37222	1.69362	1.12843
CARDIAC MUSCLE CONTRACTION	0.172517	0.448445	1.15385	1.30827	3.08308	1.92923	1.77482
VESICLE LOCALIZATION	0.0458446	0.445954	0.714863	0.843762	2.05042	1.33556	1.20666
POSITIVE REGULATION OF CELL JUNCTION ASSEMBLY	0	0.443808	1.10894	1.64942	3.20218	2.09323	1.55275
PROTEASOME MEDIATED UBIQUITIN DEPENDENT PROTEIN CATABOLIC PROCESS	0.0886866	0.441448	0.467704	0.807648	1.80549	1.33778	0.997838
CENTRAL NERVOUS SYSTEM NEURON DIFFERENTIATION	0.26215	0.437327	1.34785	1.37691	3.42424	2.07639	2.04733
NEGATIVE REGULATION OF SUPRAMOLECULAR FIBER ORGANIZATION	0	0.43642	1.14772	1.47662	3.06076	1.91304	1.58414
REGULATION OF OSSIFICATION	0	0.434275	0.321319	1.20932	1.96491	1.64359	0.755594
GOLGI VESICLE TRANSPORT	0	0.431695	0.438737	0.621756	1.49219	1.05345	0.870432
PROTEIN HOMOOLIGOMERIZATION	0	0.428712	1.28708	1.09299	2.80879	1.5217	1.7158
REGULATION OF MAP KINASE ACTIVITY	0	0.427057	1.20801	1.34792	2.98298	1.77498	1.63506
NEGATIVE REGULATION OF CELLULAR MACROMOLECULE BIOSYNTHETIC PROCESS	0.06487	0.427034	0.803514	0.560065	1.85548	1.05197	1.29542
GERM CELL DEVELOPMENT	0.0336398	0.426613	0.791729	1.1429	2.39489	1.60316	1.25198
SENSORY PERCEPTION OF MECHANICAL STIMULUS	0.0694226	0.426219	1.27277	1.33096	3.09938	1.82661	1.76841
RESPONSE TO TUMOR NECROSIS FACTOR	0	0.425635	1.04389	1.05243	2.52195	1.47807	1.46952
ORGANOPHOSPHATE CATABOLIC PROCESS	0	0.423473	0.931848	0.923259	2.27858	1.34673	1.35532
REGULATION OF LEUKOCYTE PROLIFERATION	0.0243682	0.423469	1.19996	1.33874	2.98653	1.78657	1.6478
POSITIVE REGULATION OF PEPTIDYL TYROSINE PHOSPHORYLATION	0	0.423313	0.961463	1.20035	2.58512	1.62366	1.38478
CELLULAR AMINO ACID METABOLIC PROCESS	0.0686603	0.41914	0.83245	0.742422	2.06267	1.23022	1.32025
B CELL ACTIVATION	0	0.416524	1.19619	1.20173	2.81444	1.61826	1.61271
SYNAPTIC TRANSMISSION GLUTAMATERGIC	0.0881602	0.416157	1.02379	1.47722	3.00533	1.98154	1.52811
IMMUNE RESPONSE REGULATING CELL SURFACE RECEPTOR SIGNALING PATHWAY	0	0.414107	1.23485	1.07386	2.72282	1.48797	1.64896
POSITIVE REGULATION OF EPITHELIAL CELL MIGRATION	0	0.412114	1.0708	1.40863	2.89154	1.82074	1.48291
NON MEMBRANE BOUNDED ORGANELLE ASSEMBLY	0.149504	0.411959	0.563052	0.849397	1.97391	1.41086	1.12452
RESPONSE TO MONOSACCHARIDE	0.0697759	0.409878	1.20196	1.31352	2.99513	1.79318	1.68161
PROTEIN TARGETING	0.104818	0.409644	0.675469	0.994723	2.18465	1.50918	1.18993
CELLULAR RESPONSE TO STEROID HORMONE STIMULUS	0.0318862	0.407616	1.13546	1.18643	2.76139	1.62593	1.57496
CYTOSKELETON DEPENDENT INTRACELLULAR TRANSPORT	0.0243379	0.40697	0.883444	1.26212	2.57687	1.69343	1.31475
REGULATION OF SODIUM ION TRANSPORT	0	0.40611	0.940119	1.33912	2.68535	1.74523	1.34623
NUCLEAR TRANSPORT	0.0391085	0.402686	0.645343	0.770759	1.8579	1.21255	1.08714
CELL ACTIVATION INVOLVED IN IMMUNE RESPONSE	0	0.399868	0.949574	1.12759	2.47703	1.52745	1.34944
MYELOID LEUKOCYTE ACTIVATION	0	0.398981	0.996294	1.2936	2.68887	1.69258	1.39528
RETINA DEVELOPMENT IN CAMERA TYPE EYE	0	0.392508	1.265	1.25254	2.91004	1.64505	1.6575
DNA REPAIR	0.0672959	0.386841	0.518756	0.378853	1.35175	0.83299	0.972893
BRANCHING MORPHOGENESIS OF AN EPITHELIAL TUBE	0.118243	0.384338	0.715619	1.41107	2.62927	1.91365	1.2182
NEGATIVE REGULATION OF DEFENSE RESPONSE	0.0564884	0.382544	0.975119	1.15428	2.56843	1.59331	1.41415
MYELOID LEUKOCYTE MIGRATION	0.0566389	0.381468	1.08829	1.38253	2.90893	1.82064	1.5264
NEGATIVE REGULATION OF CYTOSKELETON ORGANIZATION	0	0.381446	1.09555	1.42691	2.90391	1.80835	1.477
LEUKOCYTE CHEMOTAXIS	0.0557938	0.379895	1.09573	1.3955	2.92692	1.83119	1.53142
RESPONSE TO ENDOPLASMIC RETICULUM STRESS	0.0754135	0.379543	0.591638	0.782394	1.82899	1.23735	1.04659
MICROTUBULE BASED TRANSPORT	0.0357462	0.37776	0.765841	1.14184	2.32118	1.55534	1.17935
CARDIAC VENTRICLE DEVELOPMENT	0	0.377056	0.693354	1.42169	2.4921	1.79874	1.07041
CHEMICAL SYNAPTIC TRANSMISSION POSTSYNAPTIC	0.0799343	0.37668	0.85303	1.41769	2.72734	1.87431	1.30964
INORGANIC ANION TRANSPORT	0	0.376545	1.25166	1.29143	2.91963	1.66797	1.62821
REGULATION OF PROTEIN BINDING	0.151599	0.37501	1.00177	1.29841	2.82678	1.82502	1.52837
AMINO ACID TRANSPORT	0	0.374608	1.22729	1.37628	2.97818	1.75089	1.6019
REGULATION OF MRNA METABOLIC PROCESS	0.106837	0.369037	0.607843	0.753481	1.8372	1.22936	1.08372
ACTIN FILAMENT POLYMERIZATION	0	0.365175	0.873439	1.06693	2.30554	1.4321	1.23861
NEGATIVE REGULATION OF NEURON APOPTOTIC PROCESS	0	0.364809	1.31475	1.39417	3.07372	1.75898	1.67955
REGULATION OF MYELOID CELL DIFFERENTIATION	0	0.360215	0.9946	1.09871	2.45353	1.45893	1.35482
RESPONSE TO NUTRIENT	0	0.358698	0.801069	1.25969	2.41946	1.61839	1.15977
ESTABLISHMENT OF PROTEIN LOCALIZATION TO MEMBRANE	0.0993132	0.355815	0.755675	1.02283	2.23363	1.47796	1.2108
CAMERA TYPE EYE MORPHOGENESIS	0	0.353281	0.560099	1.08147	1.99485	1.43476	0.91338
NEGATIVE REGULATION OF ION TRANSPORT	0	0.353054	1.23671	1.54298	3.13275	1.89604	1.58977
PHOSPHATIDYLINOSITOL METABOLIC PROCESS	0	0.352514	0.631188	0.772539	1.75624	1.12505	0.983702
HORMONE MEDIATED SIGNALING PATHWAY	0	0.350327	1.03723	1.08086	2.46841	1.43118	1.38756
DNA BIOSYNTHETIC PROCESS	0	0.350035	0.646708	0.983602	1.98035	1.33364	0.996743
RHO PROTEIN SIGNAL TRANSDUCTION	0.0877531	0.349993	1.11645	1.61717	3.17136	2.05491	1.5542
REGULATION OF REGULATED SECRETORY PATHWAY	0.0510032	0.345893	1.15688	1.31589	2.86967	1.71279	1.55378
SULFUR COMPOUND BIOSYNTHETIC PROCESS	0	0.342769	0.716362	1.09378	2.15291	1.43655	1.05913
POSITIVE REGULATION OF PEPTIDASE ACTIVITY	0	0.342133	0.870343	1.16106	2.37354	1.5032	1.21248
REGULATION OF NEUROTRANSMITTER TRANSPORT	0	0.341951	1.4494	1.44554	3.23689	1.78749	1.79135
REGULATION OF CELL MATRIX ADHESION	0	0.340279	0.941454	0.99832	2.28005	1.3386	1.28173
TRANSPORT ALONG MICROTUBULE	0.0208218	0.338931	0.786236	1.17792	2.32391	1.53767	1.14599
ALCOHOL BIOSYNTHETIC PROCESS	0	0.337362	0.921785	1.34034	2.59949	1.6777	1.25915
REGULATION OF ACTIN FILAMENT LENGTH	0	0.333192	0.916462	1.11583	2.36548	1.44902	1.24965
POSITIVE REGULATION OF INTRACELLULAR TRANSPORT	0.0420551	0.332001	0.822501	1.19426	2.39082	1.56832	1.19656
AMINOGLYCAN METABOLIC PROCESS	0	0.331932	0.817244	1.25315	2.40232	1.58508	1.14918
PEPTIDYL TYROSINE DEPHOSPHORYLATION	0	0.330559	0.497631	0.983225	1.81141	1.31378	0.82819
MEMBRANE LIPID METABOLIC PROCESS	0	0.327124	0.897003	0.897493	2.12162	1.22462	1.22413
RNA PROCESSING	0.249723	0.32525	0.391298	0.440264	1.40654	1.01524	0.966271
REGULATION OF ORGANELLE ASSEMBLY	0	0.324368	0.6924	1.02992	2.04669	1.35429	1.01677
ADAPTIVE THERMOGENESIS	0	0.322691	1.16749	1.20935	2.69954	1.53204	1.49018
NEGATIVE REGULATION OF APOPTOTIC SIGNALING PATHWAY	0.102386	0.321869	1.11585	1.34542	2.88553	1.76968	1.54011
ORGANIC ACID CATABOLIC PROCESS	0.0313934	0.318084	0.693848	0.634096	1.67742	0.983574	1.04333
JNK CASCADE	0	0.317179	0.877307	1.22667	2.42116	1.54385	1.19449
POSITIVE REGULATION OF SMALL MOLECULE METABOLIC PROCESS	0	0.314428	0.782145	1.31704	2.41361	1.63147	1.09657
PROTEIN KINASE B SIGNALING	0	0.313642	1.27583	1.45614	3.04561	1.76978	1.58947
SUBSTRATE ADHESION DEPENDENT CELL SPREADING	0	0.312143	0.653113	1.12616	2.09141	1.4383	0.965256
MONOCARBOXYLIC ACID BIOSYNTHETIC PROCESS	0	0.311944	0.920334	1.27079	2.50306	1.58273	1.23228
TISSUE REMODELING	0	0.311275	1.20163	1.55263	3.06553	1.8639	1.5129
REGULATION OF INNATE IMMUNE RESPONSE	0	0.310935	0.730743	0.976201	2.01788	1.28714	1.04168
REGULATION OF EXTRINSIC APOPTOTIC SIGNALING PATHWAY	0.060658	0.306369	1.2579	1.32492	2.94984	1.69195	1.62492
NEGATIVE REGULATION OF CELL CYCLE PROCESS	0	0.306345	0.63741	0.691313	1.63507	0.997658	0.943755
RESPONSE TO TEMPERATURE STIMULUS	0.0249036	0.303075	1.06263	1.24113	2.63174	1.56911	1.39061
PROTEIN CONTAINING COMPLEX LOCALIZATION	0.128675	0.302509	0.846358	0.923094	2.20064	1.35428	1.27754
CELLULAR MODIFIED AMINO ACID METABOLIC PROCESS	0	0.302262	0.865932	0.977776	2.14597	1.28004	1.16819
RNA SPLICING	0.204527	0.29957	0.432537	0.540473	1.47711	1.04457	0.936634
CELL CELL JUNCTION ASSEMBLY	0.0234966	0.299362	0.751157	1.34879	2.42281	1.67165	1.07401
CELLULAR RESPONSE TO MOLECULE OF BACTERIAL ORIGIN	0	0.298003	0.761946	1.10531	2.16526	1.40331	1.05995
REGULATION OF HEART RATE	0.116727	0.294548	0.5299	1.11745	2.05862	1.52872	0.941175
CELL RECOGNITION	0	0.293712	1.19395	1.57124	3.05891	1.86496	1.48766
MRNA PROCESSING	0.212144	0.291879	0.392299	0.46618	1.3625	0.970202	0.896322
PLATELET ACTIVATION	0.0385052	0.2906	1.16601	1.70693	3.20204	2.03603	1.49511
NEGATIVE REGULATION OF CELL ACTIVATION	0	0.289844	1.25209	1.46574	3.00767	1.75559	1.54193
PROTEIN CONTAINING COMPLEX DISASSEMBLY	0	0.289121	0.746007	1.05708	2.0922	1.3462	1.03513
AMINE TRANSPORT	0	0.287889	1.40408	1.78009	3.47206	2.06798	1.69197
ATP METABOLIC PROCESS	0.127565	0.286992	0.916091	1.2106	2.54125	1.62516	1.33065
CELLULAR LIPID CATABOLIC PROCESS	0.0327684	0.286724	0.888817	0.833688	2.042	1.15318	1.20831
PURINE CONTAINING COMPOUND BIOSYNTHETIC PROCESS	0.0926977	0.285786	0.887735	1.34937	2.61559	1.72785	1.26622
REGULATION OF MICROTUBULE CYTOSKELETON ORGANIZATION	0	0.284818	0.728757	1.13236	2.14593	1.41718	1.01357
VACUOLE ORGANIZATION	0	0.284543	0.643736	1.06752	1.9958	1.35207	0.928279
ORGAN GROWTH	0.0897262	0.28409	1.25235	1.29845	2.92461	1.67227	1.62616
REGULATION OF RESPONSE TO WOUNDING	0	0.283336	1.36666	1.51926	3.16925	1.80259	1.65
REGULATION OF CALCIUM ION TRANSPORT INTO CYTOSOL	0	0.281487	0.757305	1.39334	2.43213	1.67483	1.03879
SENSORY PERCEPTION OF LIGHT STIMULUS	0	0.279349	0.746137	1.13361	2.15909	1.41296	1.02549
CARDIAC CONDUCTION	0.149113	0.278955	1.07028	1.14985	2.6482	1.57792	1.49835
PLASMA MEMBRANE ORGANIZATION	0	0.278059	1.11257	1.38709	2.77772	1.66515	1.39063
CELLULAR KETONE METABOLIC PROCESS	0.0585284	0.269028	0.881714	1.07739	2.28666	1.40494	1.20927
RESPONSE TO PURINE CONTAINING COMPOUND	0	0.266141	0.802246	1.29034	2.35872	1.55648	1.06839
DENDRITIC SPINE DEVELOPMENT	0	0.264539	0.692392	1.05595	2.01288	1.32049	0.956931
DEFENSE RESPONSE TO SYMBIONT	0	0.264015	0.685057	0.801271	1.75034	1.06529	0.949072
ENDOSOMAL TRANSPORT	0.00783957	0.258715	0.627501	0.785324	1.67938	1.05188	0.894056
METHYLATION	0	0.257851	0.578386	0.399879	1.23612	0.65773	0.836237
MITOTIC NUCLEAR DIVISION	0	0.256332	0.401131	0.75989	1.41735	1.01622	0.657463
POSITIVE REGULATION OF CELL GROWTH	0	0.256098	1.06218	1.27635	2.59463	1.53245	1.31828
REGULATION OF PROTEIN MODIFICATION BY SMALL PROTEIN CONJUGATION OR REMOVAL	0.0676066	0.25524	0.666734	1.11112	2.1007	1.43397	0.989581
ENDOTHELIUM DEVELOPMENT	0	0.253073	1.00119	1.34391	2.59817	1.59698	1.25426
NEGATIVE REGULATION OF PROTEIN CONTAINING COMPLEX ASSEMBLY	0	0.252106	0.903039	1.29906	2.45421	1.55117	1.15514
SMOOTH MUSCLE CELL PROLIFERATION	0	0.25096	0.714945	1.56728	2.53318	1.81824	0.965904
PHOSPHATIDYLINOSITOL 3 KINASE SIGNALING	0	0.247181	0.84083	0.899933	1.98794	1.14711	1.08801
CARBOHYDRATE DERIVATIVE CATABOLIC PROCESS	0	0.242439	1.00666	0.995947	2.24505	1.23839	1.2491
EPITHELIAL TO MESENCHYMAL TRANSITION	0.0589841	0.241595	0.80835	1.20457	2.3135	1.50515	1.10893
REGULATION OF SODIUM ION TRANSMEMBRANE TRANSPORT	0	0.239669	0.548692	1.08681	1.87517	1.32648	0.788361
NEGATIVE REGULATION OF CANONICAL WNT SIGNALING PATHWAY	0.138272	0.238848	0.754184	1.18844	2.31974	1.56556	1.1313
HEPATICOBILIARY SYSTEM DEVELOPMENT	0	0.235408	0.546547	0.89356	1.67551	1.12897	0.781955
REGULATION OF BIOMINERALIZATION	0	0.234045	0.0749625	0.853308	1.16231	1.08735	0.309007
POSITIVE REGULATION OF CALCIUM ION TRANSPORT	0	0.233823	0.825972	1.41564	2.47543	1.64946	1.05979
ENSHEATHMENT OF NEURONS	0	0.231889	0.926753	1.17392	2.33257	1.40581	1.15864
ALPHA AMINO ACID METABOLIC PROCESS	0	0.230111	0.860391	0.97386	2.06436	1.20397	1.0905
GLUCOSE METABOLIC PROCESS	0.0542776	0.229969	0.968273	0.937616	2.19013	1.22186	1.25252
CARBOHYDRATE TRANSPORT	0	0.229562	0.75792	1.08145	2.06893	1.31101	0.987482
RIBONUCLEOPROTEIN COMPLEX BIOGENESIS	0.0503255	0.227762	0.335416	0.449777	1.06328	0.727864	0.613504
ANTERIOR POSTERIOR PATTERN SPECIFICATION	0.0630997	0.227583	0.852177	0.979138	2.122	1.26982	1.14286
DNA REPLICATION	0	0.22452	0.615928	0.625175	1.46562	0.849695	0.840449
CELLULAR RESPIRATION	0.0682096	0.224116	0.821169	0.889672	2.00317	1.182	1.11349
RIBOSE PHOSPHATE BIOSYNTHETIC PROCESS	0.0929225	0.223128	0.818353	1.30977	2.44417	1.62582	1.1344
PROTEIN ACYLATION	0.00594039	0.22298	0.526522	0.591392	1.34683	0.820312	0.755443
ACTIVATION OF GTPASE ACTIVITY	0	0.222974	0.297153	0.943881	1.46401	1.16686	0.520127
FEMALE SEX DIFFERENTIATION	0	0.22286	0.739014	1.33295	2.29483	1.55581	0.961875
CELL SUBSTRATE JUNCTION ORGANIZATION	0	0.220639	0.723003	1.18829	2.13193	1.40893	0.943642
NEGATIVE REGULATION OF MITOTIC CELL CYCLE	0	0.220444	0.635539	0.746215	1.6022	0.966659	0.855983
MEMBRANE FUSION	0.0325443	0.220093	0.756251	1.0802	2.08909	1.33283	1.00889
NOTCH SIGNALING PATHWAY	0	0.218337	1.10783	1.03073	2.3569	1.24907	1.32617
ADAPTIVE IMMUNE RESPONSE BASED ON SOMATIC RECOMBINATION OF IMMUNE RECEPTORS BUILT FROM IMMUNOGLOBULIN SUPERFAMILY DOMAINS	0	0.217645	0.678843	1.29492	2.19141	1.51256	0.896489
NEGATIVE REGULATION OF DEVELOPMENTAL GROWTH	0	0.213468	1.1219	1.11746	2.45283	1.33093	1.33537
T CELL DIFFERENTIATION	0.0395707	0.211749	0.936461	1.28566	2.47344	1.53698	1.18778
REGULATION OF LIPID LOCALIZATION	0	0.211474	1.2564	1.32821	2.79609	1.53969	1.46787
BONE MINERALIZATION	0	0.211166	0.293003	1.12867	1.63284	1.33984	0.504169
AMINOGLYCAN BIOSYNTHETIC PROCESS	0	0.208971	0.346164	0.956668	1.5118	1.16564	0.555135
POSITIVE REGULATION OF DNA METABOLIC PROCESS	0	0.206642	0.517258	0.987788	1.71169	1.19443	0.7239
CELLULAR GLUCOSE HOMEOSTASIS	0	0.206174	1.16663	1.37579	2.7486	1.58197	1.37281
STEROL METABOLIC PROCESS	0	0.203603	0.836633	1.22239	2.26263	1.426	1.04024
ENDOTHELIAL CELL PROLIFERATION	0	0.201293	0.884204	1.29743	2.38293	1.49873	1.0855
RNA SPLICING VIA TRANSESTERIFICATION REACTIONS	0.0530467	0.200372	0.279988	0.501871	1.03528	0.75529	0.533406
CELLULAR RESPONSE TO OXYGEN LEVELS	0	0.200338	1.06685	1.07681	2.34399	1.27714	1.26718
PROTEIN DEPOLYMERIZATION	0	0.200295	0.843334	1.43338	2.47701	1.63368	1.04363
NCRNA METABOLIC PROCESS	0.078391	0.199812	0.348994	0.33739	0.964586	0.615592	0.627197
RECEPTOR INTERNALIZATION	0.067093	0.199534	0.992544	1.51843	2.77761	1.78506	1.25917
ACTIN MEDIATED CELL CONTRACTION	0	0.198827	0.754591	1.37295	2.32636	1.57177	0.953418
NEUROPEPTIDE SIGNALING PATHWAY	0	0.196489	0.869634	1.2327	2.29883	1.42919	1.06612
NCRNA PROCESSING	0.0741422	0.195584	0.334006	0.319483	0.923215	0.589209	0.603732
T CELL PROLIFERATION	0.0309765	0.194595	0.70035	1.09097	2.01689	1.31654	0.925922
POSITIVE REGULATION OF LEUKOCYTE CELL CELL ADHESION	0.0156446	0.193501	0.940509	1.32038	2.47004	1.52953	1.14965
POSITIVE REGULATION OF CELL CYCLE PROCESS	0	0.193478	0.804017	0.76076	1.75826	0.954238	0.997495
ESTABLISHMENT OF CELL POLARITY	0	0.192499	0.664382	1.04524	1.90212	1.23774	0.856881
FATTY ACID BIOSYNTHETIC PROCESS	0	0.191484	0.761232	1.38254	2.33526	1.57402	0.952717
POSITIVE REGULATION OF LIPID METABOLIC PROCESS	0	0.189925	0.791879	1.32306	2.30487	1.51299	0.981804
REGULATION OF INTRINSIC APOPTOTIC SIGNALING PATHWAY	0	0.189585	0.770452	1.14867	2.1087	1.33825	0.960037
CARDIOCYTE DIFFERENTIATION	0	0.18881	1.05887	1.25245	2.50013	1.44126	1.24768
POSITIVE REGULATION OF INTRACELLULAR PROTEIN TRANSPORT	0	0.187445	0.878334	1.20871	2.27449	1.39615	1.06578
POSITIVE REGULATION OF BINDING	0	0.184752	1.09671	1.40192	2.68338	1.58667	1.28146
RESPONSE TO BMP	0.107949	0.184345	1.21881	1.31461	2.82571	1.6069	1.51111
CHROMATIN REMODELING	0	0.181498	0.447956	0.707997	1.33745	0.889494	0.629454
REGULATION OF RESPONSE TO DNA DAMAGE STIMULUS	0	0.180802	0.719461	0.801092	1.70135	0.981894	0.900263
CHROMOSOME SEGREGATION	0.0276024	0.180725	0.360878	0.640733	1.20994	0.849061	0.569206
SECONDARY ALCOHOL METABOLIC PROCESS	0	0.180601	0.817834	1.16897	2.16741	1.34957	0.998436
ORGANOPHOSPHATE ESTER TRANSPORT	0	0.179884	0.936989	1.14399	2.26086	1.32388	1.11687
VESICLE MEDIATED TRANSPORT TO THE PLASMA MEMBRANE	0	0.176857	0.74997	0.78504	1.71187	0.961898	0.926828
RIBOSOME BIOGENESIS	0.0555995	0.176751	0.306322	0.434798	0.97347	0.667148	0.538672
REGULATION OF HISTONE MODIFICATION	0	0.172971	0.508634	0.658846	1.34045	0.831817	0.681605
BLOOD VESSEL ENDOTHELIAL CELL MIGRATION	0	0.172943	0.892426	1.24723	2.31259	1.42017	1.06537
SMOOTH MUSCLE CONTRACTION	0	0.17282	1.0907	1.83598	3.0995	2.0088	1.26352
CELLULAR RESPONSE TO RADIATION	0	0.172726	0.704716	0.901074	1.77852	1.0738	0.877442
REGULATION OF PROTEASOMAL PROTEIN CATABOLIC PROCESS	0	0.172672	0.559428	0.925409	1.65751	1.09808	0.7321
CELLULAR RESPONSE TO CARBOHYDRATE STIMULUS	0.087639	0.170852	1.23833	1.40157	2.89839	1.66006	1.49682
SPHINGOLIPID METABOLIC PROCESS	0	0.170109	0.987699	1.02187	2.17968	1.19198	1.15781
CYTOPLASMIC TRANSLATION	0.0726552	0.170104	0.316211	0.828024	1.38699	1.07078	0.558971
NEGATIVE REGULATION OF CELL CYCLE PHASE TRANSITION	0	0.169105	0.517536	0.668844	1.35548	0.837948	0.68664
POLYOL METABOLIC PROCESS	0	0.167791	0.617869	1.17709	1.96275	1.34488	0.785659
REGULATION OF RESPONSE TO CYTOKINE STIMULUS	0	0.167582	0.579942	1.03064	1.77816	1.19822	0.747523
ENTRY INTO HOST	0	0.167213	1.0149	1.21434	2.39645	1.38155	1.18211
ORGANIC ACID TRANSMEMBRANE TRANSPORT	0	0.164968	0.972737	1.19001	2.32772	1.35498	1.13771
EAR MORPHOGENESIS	0	0.163743	0.177116	0.943427	1.28429	1.10717	0.340859
CARDIAC MUSCLE CELL ACTION POTENTIAL	0	0.162804	0.270433	1.38719	1.82042	1.54999	0.433237
REGULATION OF CELLULAR RESPONSE TO TRANSFORMING GROWTH FACTOR BETA STIMULUS	0	0.162568	0.841224	1.29261	2.2964	1.45518	1.00379
RRNA METABOLIC PROCESS	0	0.162064	0.327523	0.435313	0.9249	0.597377	0.489587
DEFENSE RESPONSE TO BACTERIUM	0	0.161677	0.66257	1.09549	1.91974	1.25717	0.824247
PROTEIN POLYUBIQUITINATION	0.0417262	0.160817	0.552876	0.789822	1.54524	0.992365	0.755419
REGULATION OF POSTSYNAPSE ORGANIZATION	0.186227	0.160424	0.973987	1.31285	2.63349	1.6595	1.32064
INNER EAR MORPHOGENESIS	0	0.159065	0.0930772	0.239863	0.492005	0.398928	0.252142
REGULATION OF MACROAUTOPHAGY	0	0.158864	0.68773	1.04098	1.88758	1.19985	0.846594
REGULATION OF FAT CELL DIFFERENTIATION	0	0.15777	0.577673	1.29121	2.02666	1.44898	0.735443
TRANSMISSION OF NERVE IMPULSE	0	0.156661	0.0910502	0.700694	0.948405	0.857355	0.247711
MEIOTIC CELL CYCLE	0	0.156591	0.438518	0.79817	1.39328	0.95476	0.595109
STEROID BIOSYNTHETIC PROCESS	0	0.155867	0.829451	1.20306	2.18837	1.35892	0.985318
REGULATION OF VIRAL PROCESS	0	0.153873	0.596234	1.1783	1.92841	1.33217	0.750107
BIOLOGICAL PROCESS INVOLVED IN INTERACTION WITH HOST	0	0.153303	0.942068	1.13262	2.22799	1.28592	1.09537
DETECTION OF ABIOTIC STIMULUS	0	0.153054	0.565702	1.57758	2.29634	1.73064	0.718756
REGULATION OF SYNAPTIC TRANSMISSION GLUTAMATERGIC	0	0.152895	0.213593	1.48651	1.853	1.63941	0.366488
TUBE FORMATION	0	0.152649	0.553688	1.20565	1.91199	1.3583	0.706337
MRNA CATABOLIC PROCESS	0	0.152182	0.406334	0.621149	1.17966	0.773331	0.558516
REGULATION OF DENDRITE DEVELOPMENT	0	0.151801	0.918786	1.19531	2.2659	1.34711	1.07059
REGULATION OF PEPTIDYL SERINE PHOSPHORYLATION	0	0.151554	0.940046	1.31187	2.40347	1.46342	1.0916
PROTEIN STABILIZATION	0.0077319	0.151554	0.927999	1.10668	2.19397	1.26597	1.08728
RESPONSE TO CATECHOLAMINE	0	0.15036	1.14096	1.25159	2.54291	1.40195	1.29132
REGULATION OF MITOCHONDRION ORGANIZATION	0	0.150107	0.664596	0.901563	1.71627	1.05167	0.814703
MORPHOGENESIS OF EMBRYONIC EPITHELIUM	0	0.15008	0.562103	1.23463	1.94681	1.38471	0.712183
RNA CATABOLIC PROCESS	0	0.148747	0.458426	0.637115	1.24429	0.785862	0.607172
VIRAL GENOME REPLICATION	0	0.148167	0.49876	1.2204	1.86733	1.36857	0.646927
ACTIN CYTOSKELETON REORGANIZATION	0	0.147833	0.817361	1.18372	2.14891	1.33155	0.965194
STRESS FIBER ASSEMBLY	0	0.147532	0.906367	1.3746	2.42849	1.52213	1.0539
NUCLEOBASE CONTAINING COMPOUND TRANSPORT	0	0.147157	0.658195	0.793243	1.59859	0.9404	0.805352
MONOAMINE TRANSPORT	0	0.146222	1.21336	1.68878	3.04837	1.835	1.35959
NEGATIVE REGULATION OF TRANSMEMBRANE TRANSPORT	0	0.145064	0.79022	1.354	2.28928	1.49906	0.935284
DNA CONFORMATION CHANGE	0.0750183	0.14423	0.444617	0.627831	1.2917	0.847079	0.663865
EMBRYONIC SKELETAL SYSTEM DEVELOPMENT	0.0711931	0.143944	0.259415	1.0399	1.51445	1.25504	0.474552
REGULATION OF CELL CYCLE G1 S PHASE TRANSITION	0	0.14349	0.735883	1.04726	1.92663	1.19075	0.879373
MEMBRANE LIPID BIOSYNTHETIC PROCESS	0	0.142561	0.925326	0.762608	1.8305	0.905169	1.06789
PATTERN RECOGNITION RECEPTOR SIGNALING PATHWAY	0	0.14221	0.521148	1.04205	1.70541	1.18426	0.663358
REGULATION OF ANIMAL ORGAN MORPHOGENESIS	0	0.141537	0.650263	1.29202	2.08382	1.43356	0.791799
POSITIVE REGULATION OF CELL SUBSTRATE ADHESION	0	0.141088	0.905076	1.14603	2.19219	1.28711	1.04616
POSITIVE REGULATION OF ENDOTHELIAL CELL MIGRATION	0	0.140851	0.812819	1.47337	2.42704	1.61422	0.95367
NEGATIVE REGULATION OF MAPK CASCADE	0	0.140247	0.908629	1.29664	2.34552	1.43689	1.04888
REACTIVE OXYGEN SPECIES METABOLIC PROCESS	0.0540625	0.137899	1.23043	1.29615	2.71854	1.48811	1.42239
CELLULAR RESPONSE TO REACTIVE OXYGEN SPECIES	0	0.13723	0.816678	1.17594	2.12984	1.31317	0.953908
GASTRULATION	0.0488913	0.136912	0.804467	1.14081	2.13108	1.32661	0.99027
RESPONSE TO TOPOLOGICALLY INCORRECT PROTEIN	0	0.134559	0.615632	0.961817	1.71201	1.09638	0.750192
METENCEPHALON DEVELOPMENT	0	0.134358	1.17001	1.22191	2.52628	1.35627	1.30437
REGULATION OF ACTIN FILAMENT BUNDLE ASSEMBLY	0	0.133083	0.634965	1.33639	2.10444	1.46948	0.768048
VACUOLAR TRANSPORT	0	0.129465	0.528253	0.789084	1.4468	0.91855	0.657719
MYOTUBE DIFFERENTIATION	0	0.128931	0.489033	1.16534	1.7833	1.29427	0.617965
NUCLEIC ACID PHOSPHODIESTER BOND HYDROLYSIS	0	0.128564	0.332799	0.564374	1.02574	0.692938	0.461363
POSITIVE REGULATION OF VASCULATURE DEVELOPMENT	0	0.128457	0.890602	1.23471	2.25377	1.36317	1.01906
PEPTIDYL LYSINE ACETYLATION	0	0.128215	0.40605	0.671998	1.20626	0.800213	0.534265
POSITIVE REGULATION OF APOPTOTIC SIGNALING PATHWAY	0	0.127372	0.512009	1.28314	1.92252	1.41051	0.639381
ERBB SIGNALING PATHWAY	0.0454126	0.126378	0.830722	1.1246	2.12711	1.29639	1.00251
PROTEIN ACETYLATION	0	0.126193	0.496247	0.617756	1.2402	0.74395	0.62244
SMOOTHENED SIGNALING PATHWAY	0	0.125845	0.404011	0.986303	1.51616	1.11215	0.529856
CELLULAR RESPONSE TO STARVATION	0	0.125772	1.00297	0.998296	2.12704	1.12407	1.12874
REGULATION OF OSTEOBLAST DIFFERENTIATION	0	0.125563	0.517668	1.02647	1.6697	1.15204	0.643231
APPENDAGE MORPHOGENESIS	0	0.124325	0.243256	1.12931	1.49689	1.25364	0.367581
RESPONSE TO ACID CHEMICAL	0	0.122711	0.805843	1.29979	2.22834	1.4225	0.928554
REGULATION OF CELLULAR CARBOHYDRATE METABOLIC PROCESS	0	0.122154	0.70197	0.995952	1.82007	1.11811	0.824123
NEURAL PRECURSOR CELL PROLIFERATION	0	0.121703	0.498908	1.12054	1.74115	1.24225	0.62061
MYELOID CELL HOMEOSTASIS	0	0.117884	0.627826	1.01026	1.75597	1.12815	0.74571
REGULATION OF UBIQUITIN DEPENDENT PROTEIN CATABOLIC PROCESS	0	0.117124	0.612166	0.842894	1.57218	0.960019	0.72929
CILIUM MOVEMENT	0	0.114853	0.145061	0.575043	0.834958	0.689896	0.259915
REGULATION OF CELL DIVISION	0.0924929	0.114548	0.744277	1.07686	2.02818	1.2839	0.951318
RESPONSE TO ESTRADIOL	0	0.113959	0.804451	1.56694	2.48535	1.6809	0.91841
PROTEIN LOCALIZATION TO CELL JUNCTION	0.0161336	0.113556	0.843404	1.09091	2.06401	1.2206	0.973094
DOUBLE STRAND BREAK REPAIR	0	0.113112	0.390983	0.420383	0.924478	0.533495	0.504095
RESPONSE TO ETHANOL	0	0.112864	0.781292	1.39643	2.29059	1.5093	0.894157
PROTEIN IMPORT	0	0.112582	0.63965	0.859347	1.61158	0.971929	0.752232
LYMPHOCYTE MEDIATED IMMUNITY	0	0.111403	0.819698	1.34334	2.27444	1.45474	0.931102
NUCLEOTIDE PHOSPHORYLATION	0.0386956	0.110365	0.50893	1.32891	1.9869	1.47797	0.657991
NEGATIVE REGULATION OF MITOTIC CELL CYCLE PHASE TRANSITION	0	0.10936	0.196575	0.627843	0.933778	0.737203	0.305935
CILIUM OR FLAGELLUM DEPENDENT CELL MOTILITY	0	0.108557	0.16008	0.354359	0.622996	0.462916	0.268637
RNA LOCALIZATION	0	0.108299	0.421166	0.63201	1.16148	0.74031	0.529465
NEGATIVE REGULATION OF PROTEIN POLYMERIZATION	0	0.107292	0.682952	1.43901	2.22925	1.5463	0.790244
MULTICELLULAR ORGANISM GROWTH	0	0.106863	0.668482	0.755371	1.53072	0.862234	0.775345
NEGATIVE REGULATION OF BINDING	0	0.106592	0.876361	1.14946	2.13241	1.25605	0.982953
REGULATION OF LIPID BIOSYNTHETIC PROCESS	0	0.105776	0.918651	1.16097	2.1854	1.26675	1.02443
POSITIVE REGULATION OF CELLULAR PROTEIN CATABOLIC PROCESS	0	0.105129	0.661753	0.93066	1.69754	1.03579	0.766881
CYTOKINESIS	0	0.105073	0.611677	1.06309	1.77984	1.16816	0.71675
NUCLEOSIDE DIPHOSPHATE METABOLIC PROCESS	0.031923	0.104593	0.738168	1.21672	2.09141	1.35324	0.874685
NEGATIVE REGULATION OF EPITHELIAL CELL PROLIFERATION	0	0.104406	0.470119	1.21554	1.79006	1.31995	0.574525
NEGATIVE REGULATION OF CELL CELL ADHESION	0	0.103633	1.15816	1.43702	2.69881	1.54065	1.26179
MONOVALENT INORGANIC CATION HOMEOSTASIS	0	0.103286	1.08609	1.4097	2.59908	1.51299	1.18938
NEGATIVE REGULATION OF IMMUNE RESPONSE	0	0.103135	0.670434	1.15426	1.92783	1.25739	0.773569
NEURON PROJECTION ORGANIZATION	0.0844816	0.102343	0.796277	1.08146	2.06456	1.26828	0.983101
REGULATION OF TUBE SIZE	0.119534	0.102037	1.07726	1.3045	2.60334	1.52607	1.29883
NEGATIVE REGULATION OF TRANSMEMBRANE RECEPTOR PROTEIN SERINE THREONINE KINASE SIGNALING PATHWAY	0	0.10192	0.764421	1.39444	2.26078	1.49636	0.866341
ORGANELLE FUSION	0	0.10141	0.742082	1.0178	1.86129	1.11921	0.843492
ERYTHROCYTE HOMEOSTASIS	0	0.101183	0.438069	1.02214	1.56139	1.12332	0.539253
NEGATIVE REGULATION OF PROTEIN CATABOLIC PROCESS	0	0.100725	0.719112	1.05589	1.87572	1.15661	0.819837
POSITIVE REGULATION OF CELLULAR AMIDE METABOLIC PROCESS	0.057496	0.100105	0.629065	0.934729	1.7214	1.09233	0.786666
PROTEIN FOLDING	0.0914319	0.0996568	0.632341	1.0434	1.86683	1.23449	0.823429
POSITIVE REGULATION OF CYSTEINE TYPE ENDOPEPTIDASE ACTIVITY	0	0.0994004	0.837585	1.19616	2.13314	1.29556	0.936985
REGULATION OF RELEASE OF SEQUESTERED CALCIUM ION INTO CYTOSOL	0	0.0982398	0.338559	1.02446	1.46126	1.1227	0.436799
CELL AGING	0	0.0974564	0.393682	1.19646	1.6876	1.29392	0.491138
SPINDLE ORGANIZATION	0	0.0941498	0.503502	0.963787	1.56144	1.05794	0.597652
DNA RECOMBINATION	0	0.0937956	0.33598	0.393132	0.822908	0.486928	0.429776
STEROL TRANSPORT	0	0.0933809	0.595845	1.25167	1.94089	1.34505	0.689226
FOCAL ADHESION ASSEMBLY	0	0.0931157	0.385489	0.724386	1.20299	0.817501	0.478604
MICROTUBULE POLYMERIZATION OR DEPOLYMERIZATION	0	0.0929341	0.82737	1.27941	2.19971	1.37234	0.920304
SPROUTING ANGIOGENESIS	0	0.0923267	0.502919	1.36875	1.964	1.46108	0.595245
POSITIVE REGULATION OF PROTEIN SECRETION	0	0.0908275	0.788403	1.15026	2.0295	1.24109	0.879231
CYCLIC NUCLEOTIDE MEDIATED SIGNALING	0	0.089882	0	0.337701	0.427583	0.427583	0.089882
ANTIGEN RECEPTOR MEDIATED SIGNALING PATHWAY	0	0.0877374	0.793681	1.01258	1.894	1.10031	0.881419
EMBRYONIC APPENDAGE MORPHOGENESIS	0	0.0874334	0.0684595	1.11365	1.26954	1.20108	0.155893
NEGATIVE REGULATION OF TRANSPORTER ACTIVITY	0	0.0872743	0.0445909	1.14189	1.27375	1.22916	0.131865
MEMBRANE DEPOLARIZATION	0	0.0867616	0.591201	1.67261	2.35058	1.75938	0.677963
PROTON TRANSMEMBRANE TRANSPORT	0.104494	0.0862802	0.917742	1.26876	2.37728	1.45954	1.10852
POSITIVE REGULATION OF CATION CHANNEL ACTIVITY	0	0.0852828	0.365825	1.54666	1.99777	1.63195	0.451108
FEMALE GAMETE GENERATION	0	0.0852081	0.39468	1.32475	1.80464	1.40996	0.479888
NUCLEOSIDE TRIPHOSPHATE METABOLIC PROCESS	0.0497545	0.084986	0.522537	1.26684	1.92412	1.40158	0.657278
REGULATION OF POTASSIUM ION TRANSMEMBRANE TRANSPORTER ACTIVITY	0	0.0845709	0	0.71858	0.803151	0.803151	0.0845709
FERTILIZATION	0	0.0842274	0.517296	1.22304	1.82456	1.30726	0.601523
POSITIVE REGULATION OF WNT SIGNALING PATHWAY	0	0.0841442	0.633412	1.04902	1.76658	1.13317	0.717556
STEROL BIOSYNTHETIC PROCESS	0	0.0838646	0.402563	1.05142	1.53785	1.13528	0.486428
INORGANIC ION IMPORT ACROSS PLASMA MEMBRANE	0	0.0835584	0.755512	0.98013	1.8192	1.06369	0.83907
POSITIVE REGULATION OF AUTOPHAGY	0	0.0832003	0.706752	1.07803	1.86799	1.16123	0.789952
NUCLEAR CHROMOSOME SEGREGATION	0	0.0830973	0.301856	0.612623	0.997576	0.695721	0.384953
RESPONSE TO INTERFERON GAMMA	0	0.0822746	0.539419	1.45051	2.07221	1.53279	0.621694
MONONUCLEAR CELL MIGRATION	0	0.082058	1.0085	1.1744	2.26495	1.25646	1.09056
MEIOTIC CELL CYCLE PROCESS	0	0.0818757	0.261079	0.850168	1.19312	0.932044	0.342955
RESPONSE TO RETINOIC ACID	0	0.0810668	0.112043	1.18464	1.37775	1.2657	0.19311
EMBRYONIC SKELETAL SYSTEM MORPHOGENESIS	0	0.0808594	0.041847	0.809834	0.93254	0.890693	0.122706
RIBOSOME ASSEMBLY	0	0.0804992	0.249111	0.574279	0.903889	0.654778	0.32961
REGULATION OF PROTEIN LOCALIZATION TO CELL PERIPHERY	0	0.0804618	0.925379	0.907665	1.91351	0.988127	1.00584
SIGNAL TRANSDUCTION BY P53 CLASS MEDIATOR	0	0.0800946	0.647232	0.941697	1.66902	1.02179	0.727327
RIBOSOMAL LARGE SUBUNIT BIOGENESIS	0	0.0797344	0.170918	0.458742	0.709395	0.538477	0.250652
TRANSLATIONAL INITIATION	0	0.0783962	0.247032	0.698875	1.0243	0.777271	0.325428
POSITIVE REGULATION OF IMMUNE EFFECTOR PROCESS	0	0.0778585	0.683833	1.24419	2.00588	1.32205	0.761692
POSITIVE REGULATION OF STRESS ACTIVATED PROTEIN KINASE SIGNALING CASCADE	0.0717153	0.0778582	0.547289	1.05775	1.75461	1.20733	0.696862
PHOSPHATIDYLINOSITOL BIOSYNTHETIC PROCESS	0	0.0775009	0.606682	0.67973	1.36391	0.757231	0.684183
MAMMARY GLAND DEVELOPMENT	0	0.0773486	0.989818	1.23834	2.30551	1.31569	1.06717
GOLGI ORGANIZATION	0	0.0771679	0.382996	0.718828	1.17899	0.795995	0.460164
NEGATIVE REGULATION OF CELLULAR AMIDE METABOLIC PROCESS	0	0.0770127	0.742139	0.714544	1.5337	0.791556	0.819152
REGULATION OF ACTOMYOSIN STRUCTURE ORGANIZATION	0	0.0768679	0.448716	1.4307	1.95629	1.50757	0.525584
CALCIUM ION IMPORT	0	0.0760382	0.166384	0.645732	0.888154	0.72177	0.242422
EPIDERMAL CELL DIFFERENTIATION	0	0.0751176	0.451792	0.795514	1.32242	0.870632	0.52691
CARDIAC MUSCLE CELL CONTRACTION	0	0.0750891	0.222526	1.31725	1.61486	1.39234	0.297615
NEGATIVE REGULATION OF ESTABLISHMENT OF PROTEIN LOCALIZATION	0	0.0740701	1.09426	1.02384	2.19217	1.09791	1.16833
CARBOHYDRATE CATABOLIC PROCESS	0.0161811	0.0740087	0.726238	1.1447	1.96112	1.23489	0.816428
CELL COMMUNICATION INVOLVED IN CARDIAC CONDUCTION	0	0.0734494	0	0.706243	0.779693	0.779693	0.0734494
ORGANELLE DISASSEMBLY	0	0.0730366	0.388164	0.92821	1.38941	1.00125	0.461201
AEROBIC RESPIRATION	0.0679408	0.0720039	0.83553	0.940135	1.91561	1.08008	0.975475
ALPHA BETA T CELL ACTIVATION	0	0.070647	0.586029	1.15629	1.81296	1.22694	0.656676
MACROMOLECULE DEACYLATION	0	0.0701119	0.259096	0.781501	1.11071	0.851613	0.329208
MITOCHONDRIAL TRANSMEMBRANE TRANSPORT	0.0167785	0.0694269	0.338584	0.700224	1.12501	0.786429	0.424789
RIBONUCLEOPROTEIN COMPLEX SUBUNIT ORGANIZATION	0	0.0685592	0.249402	0.643333	0.961295	0.711893	0.317962
POST GOLGI VESICLE MEDIATED TRANSPORT	0	0.0685304	0.367067	0.736265	1.17186	0.804795	0.435597
SPECIFICATION OF SYMMETRY	0	0.0684577	0.203807	0.827744	1.10001	0.896201	0.272265
NEGATIVE REGULATION OF EPITHELIAL CELL MIGRATION	0	0.0684379	0.127113	0.727201	0.922752	0.795639	0.19555
CELLULAR RESPONSE TO CALCIUM ION	0	0.0663685	0.727755	1.62975	2.42387	1.69612	0.794123
INTRINSIC APOPTOTIC SIGNALING PATHWAY IN RESPONSE TO DNA DAMAGE	0	0.0662164	0.204404	0.862678	1.1333	0.928895	0.27062
CELL CYCLE G2 M PHASE TRANSITION	0	0.0658856	0.445521	0.853255	1.36466	0.919141	0.511407
CARDIAC CELL DEVELOPMENT	0	0.0656016	0.161616	0.746944	0.974161	0.812546	0.227217
CELLULAR RESPONSE TO ACID CHEMICAL	0	0.0654136	0.16762	1.31202	1.54505	1.37743	0.233034
OXIDATIVE PHOSPHORYLATION	0.0809211	0.0642385	0.908521	1.06448	2.11816	1.20964	1.05368
ATP BIOSYNTHETIC PROCESS	0.0433272	0.0633821	0.313274	0.593574	1.01356	0.700284	0.419983
TRANSITION METAL ION HOMEOSTASIS	0	0.0631706	0.698583	1.08559	1.84735	1.14877	0.761753
MITOCHONDRIAL TRANSPORT	0.026876	0.0630965	0.642736	0.924059	1.65677	1.01403	0.732709
ISOPRENOID METABOLIC PROCESS	0	0.062676	0.390583	0.793085	1.24634	0.855761	0.453259
MALE SEX DIFFERENTIATION	0	0.062275	0.685645	1.18724	1.93516	1.24951	0.74792
RESPONSE TO LEUKEMIA INHIBITORY FACTOR	0	0.0622002	0.398362	0.893275	1.35384	0.955475	0.460562
REGULATION OF MRNA PROCESSING	0	0.0621048	0.357852	0.720606	1.14056	0.782711	0.419956
REGULATION OF LYMPHOCYTE DIFFERENTIATION	0	0.0619855	0.510344	1.32483	1.89716	1.38682	0.57233
ATP SYNTHESIS COUPLED ELECTRON TRANSPORT	0.0713326	0.0618325	0.665571	0.617681	1.41642	0.750846	0.798736
SUBSTANTIA NIGRA DEVELOPMENT	0	0.0618053	0.337589	0.96531	1.3647	1.02712	0.399394
DNA PACKAGING	0	0.0616523	0.384784	0.625088	1.07152	0.68674	0.446437
ELECTRON TRANSPORT CHAIN	0.0742259	0.0616077	0.909331	1.02829	2.07346	1.16413	1.04517
FEEDING BEHAVIOR	0	0.0614689	0.5501	0.721205	1.33277	0.782674	0.611569
REGULATION OF REPRODUCTIVE PROCESS	0	0.0614354	0.408216	1.54484	2.01449	1.60628	0.469651
NEURAL NUCLEUS DEVELOPMENT	0	0.0613924	0.625492	1.15659	1.84347	1.21798	0.686885
NEURAL TUBE DEVELOPMENT	0	0.0611808	0.610323	1.14127	1.81277	1.20245	0.671504
CHLORIDE TRANSPORT	0	0.0611796	0.31696	1.19332	1.57146	1.2545	0.378139
REGULATION OF DEPHOSPHORYLATION	0	0.0611721	0.601044	1.04401	1.70623	1.10518	0.662216
REGULATION OF PROTEIN LOCALIZATION TO NUCLEUS	0	0.061144	0.592823	1.18839	1.84235	1.24953	0.653967
REGULATION OF GENERATION OF PRECURSOR METABOLITES AND ENERGY	0	0.0604576	0.765419	1.00556	1.83144	1.06602	0.825877
CHAPERONE MEDIATED PROTEIN FOLDING	0	0.0604554	0.240729	0.810354	1.11154	0.87081	0.301185
POSITIVE REGULATION OF MITOTIC CELL CYCLE	0	0.0601571	0.395084	0.803334	1.25857	0.863491	0.455241
MEMBRANE DOCKING	0	0.0601052	0.500179	1.17182	1.7321	1.23192	0.560284
LAMELLIPODIUM ORGANIZATION	0	0.0600227	0.219281	0.829547	1.10885	0.889569	0.279304
RESPIRATORY ELECTRON TRANSPORT CHAIN	0.0739606	0.0595989	0.723766	1.01997	1.8773	1.15353	0.857325
CELLULAR OXIDANT DETOXIFICATION	0	0.0595827	0.365331	0.928102	1.35302	0.987684	0.424914
GRANULOCYTE MIGRATION	0	0.0594356	0.22731	1.19865	1.48539	1.25808	0.286745
REGULATION OF PROTEIN DEPHOSPHORYLATION	0	0.0594329	0.442238	1.12383	1.6255	1.18327	0.50167
INSULIN RECEPTOR SIGNALING PATHWAY	0	0.0592466	0.527568	0.775628	1.36244	0.834875	0.586815
REGULATION OF PROTEIN CONTAINING COMPLEX DISASSEMBLY	0	0.0583998	0.717737	1.16535	1.94149	1.22375	0.776137
RESPONSE TO ALKALOID	0.0807915	0.0582075	1.05138	1.035	2.22538	1.174	1.19038
NUCLEOSIDE TRIPHOSPHATE BIOSYNTHETIC PROCESS	0.0549652	0.0581556	0.348251	0.864828	1.3262	0.977948	0.461372
POSITIVE REGULATION OF NEURON DIFFERENTIATION	0	0.0580631	0.13517	0.810052	1.00328	0.868115	0.193233
REGULATION OF PHOSPHATIDYLINOSITOL 3 KINASE SIGNALING	0	0.0577171	0.256938	0.815875	1.13053	0.873592	0.314655
CARDIAC MUSCLE CELL DIFFERENTIATION	0	0.0573256	0.420608	1.0851	1.56304	1.14243	0.477933
REGULATION OF STRIATED MUSCLE CONTRACTION	0	0.0571719	0.388679	1.34788	1.79373	1.40505	0.445851
MIDBRAIN DEVELOPMENT	0	0.0570195	0.489778	1.08337	1.63017	1.14039	0.546798
CEREBRAL CORTEX DEVELOPMENT	0	0.0561962	0.677784	0.890336	1.62432	0.946533	0.73398
REGULATION OF PROTEASOMAL UBIQUITIN DEPENDENT PROTEIN CATABOLIC PROCESS	0	0.0560597	0.38139	0.84555	1.283	0.901609	0.43745
PROTEIN METHYLATION	0	0.0558605	0.287346	0.601813	0.945019	0.657673	0.343206
TELOMERE MAINTENANCE	0	0.0558033	0.421355	0.908992	1.38615	0.964795	0.477158
DNA TEMPLATED TRANSCRIPTION INITIATION	0	0.0555182	0.209962	0.616521	0.882001	0.67204	0.26548
REGULATION OF CARDIAC MUSCLE CONTRACTION	0	0.0548943	0.233288	1.06935	1.35753	1.12425	0.288182
REGULATION OF RNA SPLICING	0.0230652	0.0546668	0.454187	0.978164	1.51008	1.0559	0.531919
POSITIVE REGULATION OF LEUKOCYTE PROLIFERATION	0	0.054424	0.557183	1.03347	1.64507	1.08789	0.611607
RIBONUCLEOSIDE TRIPHOSPHATE METABOLIC PROCESS	0.0487546	0.0541775	0.427402	1.08035	1.61068	1.18328	0.530334
POSITIVE REGULATION OF I KAPPAB KINASE NF KAPPAB SIGNALING	0	0.0541404	0.784235	0.940958	1.77933	0.995098	0.838375
REGULATION OF CHROMOSOME ORGANIZATION	0	0.0540787	0.333225	0.559755	0.947059	0.613833	0.387304
NUCLEOSIDE BISPHOSPHATE METABOLIC PROCESS	0	0.0529452	0.52382	0.883706	1.46047	0.936651	0.576765
RESPONSE TO IONIZING RADIATION	0	0.052619	0.402568	0.876281	1.33147	0.9289	0.455187
REGULATION OF CELL MORPHOGENESIS INVOLVED IN DIFFERENTIATION	0	0.0526006	0.645597	1.00564	1.70383	1.05824	0.698198
RIBONUCLEOSIDE TRIPHOSPHATE BIOSYNTHETIC PROCESS	0.0463981	0.0524265	0.271755	0.824546	1.19513	0.92337	0.370579
REGULATION OF B CELL ACTIVATION	0	0.0517531	0.0430129	0.816638	0.911404	0.868391	0.094766
TELOMERE ORGANIZATION	0	0.0513917	0.424193	0.920532	1.39612	0.971924	0.475585
PHOSPHOLIPID TRANSPORT	0	0.0511545	0.552466	1.2693	1.87292	1.32046	0.60362
CYTOSOLIC TRANSPORT	0	0.0508758	0.520732	0.672055	1.24366	0.722931	0.571608
CELLULAR RESPONSE TO XENOBIOTIC STIMULUS	0	0.0504769	0.643798	1.1387	1.83297	1.18917	0.694275
ORGANELLE MEMBRANE FUSION	0	0.0497288	0.71457	1.11518	1.87948	1.16491	0.764299
POSITIVE REGULATION OF CHEMOTAXIS	0	0.0497039	0.777833	1.372	2.19954	1.42171	0.827537
PROTEIN TARGETING TO MEMBRANE	0	0.0496566	0.782308	1.112	1.94396	1.16165	0.831964
REGULATION OF MICROTUBULE POLYMERIZATION OR DEPOLYMERIZATION	0	0.0494287	0.44153	1.37481	1.86577	1.42424	0.490958
DETOXIFICATION	0	0.0486876	0.662984	1.07921	1.79088	1.1279	0.711672
POSITIVE REGULATION OF NF KAPPAB TRANSCRIPTION FACTOR ACTIVITY	0	0.0477387	0.71035	1.01839	1.77648	1.06613	0.758089
POSITIVE REGULATION OF TRANSLATION	0	0.0475982	0.391074	0.942217	1.38089	0.989815	0.438672
REGULATION OF TRANSLATIONAL INITIATION	0	0.0473231	0.308684	0.726092	1.0821	0.773415	0.356007
NEGATIVE REGULATION OF INTRINSIC APOPTOTIC SIGNALING PATHWAY	0	0.0471539	0.396985	1.12081	1.56495	1.16796	0.444139
NEGATIVE REGULATION OF DNA BINDING TRANSCRIPTION FACTOR ACTIVITY	0	0.0471396	0.946787	1.22019	2.21412	1.26733	0.993927
MESENCHYMAL CELL DEVELOPMENT	0	0.0467249	0.416409	0.966786	1.42992	1.01351	0.463133
VASCULAR TRANSPORT	0	0.0465913	0.644501	0.743645	1.43474	0.790237	0.691093
ORGANELLE TRANSPORT ALONG MICROTUBULE	0	0.0465588	0.423376	1.0404	1.51033	1.08696	0.469934
CELLULAR RESPONSE TO TOXIC SUBSTANCE	0	0.046255	0.56294	0.879353	1.48855	0.925608	0.609194
APOPTOTIC MITOCHONDRIAL CHANGES	0	0.0459311	0.417703	0.900112	1.36375	0.946043	0.463634
MUSCLE ADAPTATION	0	0.045279	0.530479	0.814913	1.39067	0.860192	0.575758
MITOTIC CELL CYCLE CHECKPOINT SIGNALING	0	0.0449822	0.069584	0.52683	0.641396	0.571812	0.114566
REGULATION OF DENDRITIC SPINE MORPHOGENESIS	0	0.0447267	0	0.321474	0.366201	0.366201	0.0447267
SPERMATID DIFFERENTIATION	0	0.0445452	0.308599	0.689308	1.04245	0.733853	0.353144
REGULATION OF EPITHELIAL TO MESENCHYMAL TRANSITION	0	0.0437147	0	0.904145	0.94786	0.94786	0.0437147
POSITIVE REGULATION OF PROTEIN KINASE B SIGNALING	0	0.0436906	0.283561	1.14524	1.47249	1.18893	0.327251
MUSCLE HYPERTROPHY	0	0.0434358	0.362746	0.709527	1.11571	0.752963	0.406182
RECEPTOR SIGNALING PATHWAY VIA STAT	0	0.0433111	0.594556	0.913201	1.55107	0.956512	0.637867
ESTABLISHMENT OF TISSUE POLARITY	0	0.0431765	0.0691633	0.164418	0.276758	0.207594	0.11234
NEURAL CREST CELL DIFFERENTIATION	0	0.0429165	0.44589	0.895793	1.3846	0.93871	0.488807
MITOTIC DNA INTEGRITY CHECKPOINT SIGNALING	0	0.0420674	0.0521096	0.181913	0.27609	0.223981	0.094177
DENDRITIC SPINE MORPHOGENESIS	0	0.0418747	0.175737	0.418603	0.636215	0.460478	0.217612
ARTERY DEVELOPMENT	0	0.041728	0.238422	1.40879	1.68894	1.45052	0.28015
OLIGODENDROCYTE DIFFERENTIATION	0	0.0414851	0.259781	0.963149	1.26441	1.00463	0.301266
SIGNAL TRANSDUCTION IN RESPONSE TO DNA DAMAGE	0	0.0414192	0.321455	0.633341	0.996216	0.67476	0.362875
RESPONSE TO FIBROBLAST GROWTH FACTOR	0	0.0411324	0.225664	1.27976	1.54656	1.32089	0.266796
POSITIVE REGULATION OF CELL MORPHOGENESIS INVOLVED IN DIFFERENTIATION	0	0.0404848	0.508609	1.07958	1.62867	1.12006	0.549094
CELL CYCLE CHECKPOINT SIGNALING	0	0.0398718	0.223074	0.539972	0.802918	0.579844	0.262946
ASTROCYTE DIFFERENTIATION	0	0.03937	0	0.991716	1.03109	1.03109	0.03937
MICROTUBULE POLYMERIZATION	0	0.039286	0.448475	1.27601	1.76377	1.31529	0.487761
CELLULAR RESPONSE TO KETONE	0	0.0391152	0.433554	1.25808	1.73075	1.2972	0.472669
REGULATION OF JNK CASCADE	0	0.0390709	0.748684	1.23774	2.0255	1.27681	0.787755
NEURAL TUBE FORMATION	0	0.0387077	0.18378	0.999699	1.22219	1.03841	0.222487
POSITIVE REGULATION OF CANONICAL WNT SIGNALING PATHWAY	0	0.038563	0.450538	1.07348	1.56258	1.11204	0.489101
PEPTIDYL THREONINE MODIFICATION	0	0.0384933	0.626136	1.04509	1.70972	1.08358	0.664629
STEROID HORMONE MEDIATED SIGNALING PATHWAY	0	0.0381014	0.709735	1.02744	1.77528	1.06554	0.747836
AXO DENDRITIC TRANSPORT	0	0.0373025	0.717516	1.1938	1.94861	1.2311	0.754818
CELLULAR RESPONSE TO TOPOLOGICALLY INCORRECT PROTEIN	0	0.037053	0.462678	0.872586	1.37232	0.909639	0.499731
RESPONSE TO HYDROGEN PEROXIDE	0	0.036694	0.717893	1.16797	1.92255	1.20466	0.754587
PROTEIN DNA COMPLEX SUBUNIT ORGANIZATION	0	0.0365375	0.306307	0.673488	1.01633	0.710025	0.342844
DNA INTEGRITY CHECKPOINT SIGNALING	0	0.0365262	0.114209	0.512755	0.663489	0.549281	0.150735
EPITHELIAL TUBE FORMATION	0	0.035683	0.39669	1.16708	1.59946	1.20277	0.432373
ACTIVATION OF PROTEIN KINASE ACTIVITY	0	0.0353377	1.01321	1.45793	2.50647	1.49327	1.04854
RIBOSOMAL SMALL SUBUNIT BIOGENESIS	0	0.0351587	0.281667	0.41053	0.727357	0.445689	0.316826
SISTER CHROMATID SEGREGATION	0	0.0351127	0.270978	0.652795	0.958886	0.687908	0.306091
DNA DEPENDENT DNA REPLICATION	0	0.0347475	0.227306	0.395133	0.657187	0.429881	0.262053
MORPHOGENESIS OF A POLARIZED EPITHELIUM	0	0.0345788	0.359764	0.829726	1.22407	0.864305	0.394343
IMPORT INTO NUCLEUS	0	0.0345181	0.488815	0.880293	1.40363	0.914811	0.523333
DNA METHYLATION OR DEMETHYLATION	0	0.0342837	0.0658392	0.183474	0.283597	0.217758	0.100123
REGULATION OF T CELL DIFFERENTIATION	0	0.0330127	0.222263	1.05924	1.31452	1.09225	0.255276
PRODUCTION OF MOLECULAR MEDIATOR OF IMMUNE RESPONSE	0	0.0325211	0.613984	1.01502	1.66152	1.04754	0.646505
DNA MODIFICATION	0	0.0323825	0.061608	0.309758	0.403749	0.342141	0.0939904
PHENOL CONTAINING COMPOUND METABOLIC PROCESS	0	0.0320449	0.368302	1.06367	1.46402	1.09572	0.400346
LYMPHOCYTE ACTIVATION INVOLVED IN IMMUNE RESPONSE	0	0.0307986	0.694395	1.22594	1.95113	1.25674	0.725194
MITOTIC SISTER CHROMATID SEGREGATION	0	0.0307187	0.231059	0.629506	0.891284	0.660225	0.261778
REGULATION OF LEUKOCYTE MEDIATED IMMUNITY	0	0.0274542	0.643445	1.27864	1.94954	1.30609	0.670899
TUMOR NECROSIS FACTOR SUPERFAMILY CYTOKINE PRODUCTION	0	0.0273761	0.413947	1.35691	1.79823	1.38428	0.441323
TIGHT JUNCTION ORGANIZATION	0	0.0271681	0.106953	0.412245	0.546365	0.439413	0.134121
LIPID HOMEOSTASIS	0	0.0266981	0.827298	1.14398	1.99798	1.17068	0.853997
PROTEIN LOCALIZATION TO MITOCHONDRION	0	0.026074	0.281097	0.874332	1.1815	0.900406	0.307171
PYRUVATE METABOLIC PROCESS	0.00855397	0.0247605	0.564196	1.29989	1.8974	1.3332	0.59751
CHROMATIN ASSEMBLY OR DISASSEMBLY	0	0.0246434	0.429332	0.667908	1.12188	0.692552	0.453975
REGULATION OF SIGNAL TRANSDUCTION BY P53 CLASS MEDIATOR	0	0.0244445	0.271269	0.645311	0.941024	0.669755	0.295714
MICROTUBULE BUNDLE FORMATION	0	0.0207014	0.123378	0.964228	1.10831	0.98493	0.14408
MICROTUBULE ORGANIZING CENTER ORGANIZATION	0	0.0206532	0.301251	0.694238	1.01614	0.714891	0.321905
SPHINGOLIPID BIOSYNTHETIC PROCESS	0	0.0202431	0.811964	0.911378	1.74359	0.931621	0.832207
LYSOSOMAL TRANSPORT	0	0.0194961	0.572567	0.774669	1.36673	0.794165	0.592063
ENDOPLASMIC RETICULUM TO GOLGI VESICLE MEDIATED TRANSPORT	0	0.017608	0.284761	0.57583	0.878199	0.593438	0.302369
MAINTENANCE OF CELL NUMBER	0	0.0174669	0.181761	0.754718	0.953946	0.772185	0.199228
PEPTIDYL LYSINE METHYLATION	0	0.016967	0.13045	0.501455	0.648872	0.518422	0.147417
REGULATION OF DNA REPLICATION	0	0.0161646	0.157972	0.680591	0.854728	0.696756	0.174137
AUTOPHAGOSOME ORGANIZATION	0	0.0160678	0.386475	0.982146	1.38469	0.998214	0.402543
PROTEIN MODIFICATION BY SMALL PROTEIN REMOVAL	0	0.0158208	0.201975	0.667019	0.884815	0.68284	0.217796
HISTONE METHYLATION	0	0.0154135	0.17414	0.492279	0.681832	0.507692	0.189553
TRNA METABOLIC PROCESS	0	0.0140356	0.140862	0.334909	0.489807	0.348945	0.154898
RECOMBINATIONAL REPAIR	0	0.013596	0.148635	0.343284	0.505515	0.35688	0.162231
HUMORAL IMMUNE RESPONSE	0	0.0125639	0.191398	1.07718	1.28114	1.08974	0.203962
MITOCHONDRIAL RESPIRATORY CHAIN COMPLEX ASSEMBLY	0.0213248	0.0103287	0.372675	0.436872	0.8412	0.468525	0.404328
MITOCHONDRIAL ELECTRON TRANSPORT NADH TO UBIQUINONE	0.0309923	0.0102282	0.426415	0.537507	1.00514	0.578728	0.467635
PROTEIN LOCALIZATION TO CILIUM	0	0.0102229	0	0.30396	0.314182	0.314182	0.0102229
NADH DEHYDROGENASE COMPLEX ASSEMBLY	0.0275354	0.00993557	0.374854	0.473164	0.885489	0.510635	0.412325
PHOSPHATIDYLINOSITOL PHOSPHATE BIOSYNTHETIC PROCESS	0	0.00915491	0.098398	0.50613	0.613683	0.515285	0.107553
REGULATION OF GENE EXPRESSION EPIGENETIC	0	0.00782789	0.255653	0.774224	1.03771	0.782052	0.263481
DICARBOXYLIC ACID METABOLIC PROCESS	0.0508825	0	0.198897	0.668371	0.918151	0.719254	0.24978
REGULATION OF CALCIUM ION TRANSMEMBRANE TRANSPORTER ACTIVITY	0.0450885	0	0.773819	1.40385	2.22276	1.44894	0.818907
TRICARBOXYLIC ACID CYCLE	0.0330103	0	0	0.421787	0.454797	0.454797	0.0330103
RIBONUCLEOSIDE DIPHOSPHATE METABOLIC PROCESS	0.0286193	0	0.604942	1.27495	1.90851	1.30357	0.633562
ADP METABOLIC PROCESS	0.0286193	0	0.489144	1.36545	1.88322	1.39407	0.517764
PROTEIN REFOLDING	0	0	0.135467	0	0.135467	0	0.135467
MALE MEIOTIC NUCLEAR DIVISION	0	0	0.107583	0	0.107583	0	0.107583
MONOSACCHARIDE CATABOLIC PROCESS	0	0	0.0951925	0	0.0951925	0	0.0951925
HOMOLOGOUS CHROMOSOME PAIRING AT MEIOSIS	0	0	0.0948587	0	0.0948587	0	0.0948587
NEUROBLAST PROLIFERATION	0	0	0.0929975	0	0.0929975	0	0.0929975
B CELL RECEPTOR SIGNALING PATHWAY	0	0	0.0908312	0	0.0908312	0	0.0908312
POSITIVE REGULATION OF PHAGOCYTOSIS	0	0	0.0848885	0	0.0848885	0	0.0848885
HOMOLOGOUS CHROMOSOME SEGREGATION	0	0	0.0826096	0	0.0826096	0	0.0826096
HOMOLOGOUS RECOMBINATION	0	0	0.0768177	0	0.0768177	0	0.0768177
POSITIVE REGULATION OF OXIDOREDUCTASE ACTIVITY	0	0	0.0719917	0	0.0719917	0	0.0719917
VISUAL BEHAVIOR	0	0	0.0699847	0	0.0699847	0	0.0699847
NEGATIVE REGULATION OF G PROTEIN COUPLED RECEPTOR SIGNALING PATHWAY	0	0	0.0613626	0	0.0613626	0	0.0613626
CELL ADHESION MEDIATED BY INTEGRIN	0	0	0.0612972	0	0.0612972	0	0.0612972
CELLULAR EXTRAVASATION	0	0	0.0550376	0	0.0550376	0	0.0550376
AXONEME ASSEMBLY	0	0	0.0546396	0	0.0546396	0	0.0546396
CELL CYCLE DNA REPLICATION	0	0	0.0539919	0	0.0539919	0	0.0539919
MULTICELLULAR ORGANISM AGING	0	0	0.0515766	0	0.0515766	0	0.0515766
POSITIVE REGULATION OF MYELOID LEUKOCYTE DIFFERENTIATION	0	0	0.0475402	0	0.0475402	0	0.0475402
METAPHASE ANAPHASE TRANSITION OF CELL CYCLE	0	0	0.0382841	0	0.0382841	0	0.0382841
DETECTION OF LIGHT STIMULUS	0	0	0.0260833	0	0.0260833	0	0.0260833
REGULATION OF LEUKOCYTE MEDIATED CYTOTOXICITY	0	0	0.0260267	0	0.0260267	0	0.0260267
REGULATION OF CELL KILLING	0	0	0.0241608	0	0.0241608	0	0.0241608
EXTRACELLULAR TRANSPORT	0	0	0.0225174	0	0.0225174	0	0.0225174
REGULATION OF T CELL MEDIATED IMMUNITY	0	0	0.0165076	0	0.0165076	0	0.0165076
SISTER CHROMATID COHESION	0	0	0.00549964	0	0.00549964	0	0.00549964
O GLYCAN PROCESSING	0	0	0	0.0291627	0.0291627	0.0291627	0
MATURATION OF 5 8S RRNA	0	0	0	0.0334068	0.0334068	0.0334068	0
INTRINSIC APOPTOTIC SIGNALING PATHWAY IN RESPONSE TO DNA DAMAGE BY P53 CLASS MEDIATOR	0	0	0	0.0513122	0.0513122	0.0513122	0
REGULATION OF CHROMOSOME SEPARATION	0	0	0.0382841	0.051409	0.0896931	0.051409	0.0382841
NUCLEOTIDE EXCISION REPAIR	0	0	0	0.0630926	0.0630926	0.0630926	0
POSITIVE REGULATION OF DNA TEMPLATED TRANSCRIPTION INITIATION	0	0	0	0.065179	0.065179	0.065179	0
SYNAPTIC VESICLE MEMBRANE ORGANIZATION	0	0	0	0.068709	0.068709	0.068709	0
REGULATION OF TRANSCRIPTION ELONGATION FROM RNA POLYMERASE II PROMOTER	0	0	0	0.0692597	0.0692597	0.0692597	0
REGULATION OF DOUBLE STRAND BREAK REPAIR VIA HOMOLOGOUS RECOMBINATION	0	0	0	0.0724918	0.0724918	0.0724918	0
MATURATION OF SSU RRNA FROM TRICISTRONIC RRNA TRANSCRIPT SSU RRNA 5 8S RRNA LSU RRNA	0	0	0	0.0800909	0.0800909	0.0800909	0
MITOCHONDRIAL FISSION	0	0	0	0.0824045	0.0824045	0.0824045	0
PROTEIN DEMETHYLATION	0	0	0	0.0939989	0.0939989	0.0939989	0
POSITIVE REGULATION OF TOR SIGNALING	0	0	0	0.0944677	0.0944677	0.0944677	0
VESICLE TARGETING	0	0	0	0.0970774	0.0970774	0.0970774	0
AMINO ACID ACTIVATION	0	0	0	0.0974358	0.0974358	0.0974358	0
DEFENSE RESPONSE TO GRAM POSITIVE BACTERIUM	0	0	0	0.104266	0.104266	0.104266	0
PROTEIN TRANSMEMBRANE IMPORT INTO INTRACELLULAR ORGANELLE	0	0	0	0.104342	0.104342	0.104342	0
HISTONE LYSINE DEMETHYLATION	0	0	0	0.105316	0.105316	0.105316	0
REGULATION OF DNA TEMPLATED TRANSCRIPTION ELONGATION	0	0	0	0.105333	0.105333	0.105333	0
HISTONE H3 K9 MODIFICATION	0	0	0	0.105428	0.105428	0.105428	0
POSITIVE REGULATION OF HISTONE ACETYLATION	0	0	0	0.10647	0.10647	0.10647	0
POSITIVE REGULATION OF GLUCOSE TRANSMEMBRANE TRANSPORT	0	0	0	0.109873	0.109873	0.109873	0
DNA METHYLATION	0	0	0.0621852	0.110608	0.172793	0.110608	0.0621852
PEPTIDYL LYSINE TRIMETHYLATION	0	0	0	0.111244	0.111244	0.111244	0
HISTONE H3 K9 METHYLATION	0	0	0	0.111624	0.111624	0.111624	0
RESPONSE TO DSRNA	0	0	0	0.112084	0.112084	0.112084	0
RNA POLYADENYLATION	0	0	0	0.113179	0.113179	0.113179	0
DEMETHYLATION	0	0	0	0.116818	0.116818	0.116818	0
PHOSPHOLIPID DEPHOSPHORYLATION	0	0	0	0.116951	0.116951	0.116951	0
RIBONUCLEOTIDE CATABOLIC PROCESS	0	0	0	0.117577	0.117577	0.117577	0
NEGATIVE REGULATION OF HISTONE MODIFICATION	0	0	0	0.120587	0.120587	0.120587	0
CYTOCHROME COMPLEX ASSEMBLY	0	0	0.0614024	0.121261	0.182664	0.121261	0.0614024
REGULATION OF GLYCOLYTIC PROCESS	0	0	0	0.12183	0.12183	0.12183	0
HISTONE H4 K16 ACETYLATION	0	0	0	0.12303	0.12303	0.12303	0
SCF DEPENDENT PROTEASOMAL UBIQUITIN DEPENDENT PROTEIN CATABOLIC PROCESS	0	0	0	0.124513	0.124513	0.124513	0
POSITIVE REGULATION OF CYTOKINE PRODUCTION INVOLVED IN IMMUNE RESPONSE	0	0	0	0.128678	0.128678	0.128678	0
POSITIVE REGULATION OF DNA RECOMBINATION	0	0	0	0.129707	0.129707	0.129707	0
RESPONSE TO INTERFERON BETA	0	0	0	0.129762	0.129762	0.129762	0
CHROMOSOME ORGANIZATION INVOLVED IN MEIOTIC CELL CYCLE	0	0	0.0750283	0.130245	0.205274	0.130245	0.0750283
CHROMOSOME SEPARATION	0	0	0.0617934	0.130327	0.192121	0.130327	0.0617934
POSITIVE REGULATION OF HISTONE METHYLATION	0	0	0	0.130351	0.130351	0.130351	0
MULTIVESICULAR BODY ORGANIZATION	0	0	0	0.130445	0.130445	0.130445	0
POSITIVE REGULATION OF PROTEIN ACETYLATION	0	0	0	0.130806	0.130806	0.130806	0
SOMITOGENESIS	0	0	0	0.132189	0.132189	0.132189	0
NUCLEAR TRANSCRIBED MRNA CATABOLIC PROCESS NONSENSE MEDIATED DECAY	0	0	0	0.132497	0.132497	0.132497	0
TRANSCRIPTION BY RNA POLYMERASE I	0	0	0	0.132544	0.132544	0.132544	0
POSITIVE REGULATION OF HISTONE H3 K4 METHYLATION	0	0	0	0.133531	0.133531	0.133531	0
POSITIVE REGULATION OF ESTABLISHMENT OF PROTEIN LOCALIZATION TO MITOCHONDRION	0	0	0	0.134006	0.134006	0.134006	0
REGULATION OF MYELOID LEUKOCYTE MEDIATED IMMUNITY	0	0	0	0.134349	0.134349	0.134349	0
REGULATION OF TUMOR NECROSIS FACTOR MEDIATED SIGNALING PATHWAY	0	0	0	0.134402	0.134402	0.134402	0
REGULATION OF HISTONE METHYLATION	0	0	0.0377717	0.135192	0.172964	0.135192	0.0377717
REGULATION OF MYELINATION	0	0	0	0.136524	0.136524	0.136524	0
REGULATION OF GLUCOSE IMPORT	0	0	0	0.1369	0.1369	0.1369	0
NEGATIVE REGULATION OF CARBOHYDRATE METABOLIC PROCESS	0	0	0	0.137132	0.137132	0.137132	0
CELLULAR RESPONSE TO GLUCOSE STARVATION	0	0	0	0.138342	0.138342	0.138342	0
WATER SOLUBLE VITAMIN METABOLIC PROCESS	0	0	0	0.13852	0.13852	0.13852	0
PROTEIN DESTABILIZATION	0	0	0	0.139011	0.139011	0.139011	0
REGULATION OF CHROMOSOME SEGREGATION	0	0	0.0339042	0.139356	0.17326	0.139356	0.0339042
UBIQUITIN DEPENDENT PROTEIN CATABOLIC PROCESS VIA THE MULTIVESICULAR BODY SORTING PATHWAY	0	0	0	0.140209	0.140209	0.140209	0
PROTEIN TARGETING TO VACUOLE	0	0	0	0.141395	0.141395	0.141395	0
NADH METABOLIC PROCESS	0	0	0	0.141758	0.141758	0.141758	0
POSITIVE REGULATION OF NEURON APOPTOTIC PROCESS	0	0	0	0.142683	0.142683	0.142683	0
HISTONE DEUBIQUITINATION	0	0	0	0.142949	0.142949	0.142949	0
POSITIVE REGULATION OF INTERLEUKIN 6 PRODUCTION	0	0	0	0.144177	0.144177	0.144177	0
ESTABLISHMENT OR MAINTENANCE OF BIPOLAR CELL POLARITY	0	0	0	0.144284	0.144284	0.144284	0
HAIR CELL DIFFERENTIATION	0	0	0	0.144643	0.144643	0.144643	0
SYNAPTIC VESICLE TRANSPORT	0	0	0.104374	0.145819	0.250192	0.145819	0.104374
CEREBELLAR CORTEX DEVELOPMENT	0	0	0.0689915	0.146008	0.214999	0.146008	0.0689915
GLANDULAR EPITHELIAL CELL DIFFERENTIATION	0	0	0	0.146428	0.146428	0.146428	0
ANDROGEN RECEPTOR SIGNALING PATHWAY	0	0	0	0.14788	0.14788	0.14788	0
NATURAL KILLER CELL ACTIVATION	0	0	0.101435	0.150002	0.251438	0.150002	0.101435
RESPONSE TO DEXAMETHASONE	0	0	0	0.150328	0.150328	0.150328	0
INTRA GOLGI VESICLE MEDIATED TRANSPORT	0	0	0	0.150729	0.150729	0.150729	0
REGULATION OF ESTABLISHMENT OF PLANAR POLARITY	0	0	0.0647572	0.150827	0.215584	0.150827	0.0647572
REGULATION OF CHROMATIN ORGANIZATION	0	0	0	0.150868	0.150868	0.150868	0
MITOCHONDRIAL RNA METABOLIC PROCESS	0	0	0	0.151681	0.151681	0.151681	0
ADIPOSE TISSUE DEVELOPMENT	0	0	0	0.152277	0.152277	0.152277	0
POSITIVE REGULATION OF PEPTIDYL LYSINE ACETYLATION	0	0	0	0.153499	0.153499	0.153499	0
POSITIVE REGULATION OF CELLULAR CARBOHYDRATE METABOLIC PROCESS	0	0	0	0.153591	0.153591	0.153591	0
TORC1 SIGNALING	0	0	0	0.153595	0.153595	0.153595	0
TRANSCRIPTION ELONGATION FROM RNA POLYMERASE II PROMOTER	0	0	0	0.154512	0.154512	0.154512	0
PYRIMIDINE NUCLEOTIDE METABOLIC PROCESS	0	0	0	0.154537	0.154537	0.154537	0
PYRIMIDINE NUCLEOSIDE TRIPHOSPHATE METABOLIC PROCESS	0	0	0	0.154747	0.154747	0.154747	0
POSITIVE REGULATION OF CALCIUM ION TRANSMEMBRANE TRANSPORTER ACTIVITY	0	0	0	0.154798	0.154798	0.154798	0
EXTRACELLULAR VESICLE BIOGENESIS	0	0	0	0.15551	0.15551	0.15551	0
SPLICEOSOMAL COMPLEX ASSEMBLY	0	0	0	0.15623	0.15623	0.15623	0
IRON ION TRANSPORT	0	0	0	0.156701	0.156701	0.156701	0
REGULATION OF HISTONE H3 K4 METHYLATION	0	0	0	0.158129	0.158129	0.158129	0
NON CANONICAL WNT SIGNALING PATHWAY	0	0	0.0840456	0.158399	0.242444	0.158399	0.0840456
COPII COATED VESICLE BUDDING	0	0	0	0.160615	0.160615	0.160615	0
NEGATIVE REGULATION OF PHOSPHATASE ACTIVITY	0	0	0	0.161573	0.161573	0.161573	0
TOLL LIKE RECEPTOR 4 SIGNALING PATHWAY	0	0	0	0.16228	0.16228	0.16228	0
CLATHRIN DEPENDENT ENDOCYTOSIS	0	0	0.0479452	0.162406	0.210352	0.162406	0.0479452
SOMATIC DIVERSIFICATION OF IMMUNOGLOBULINS	0	0	0	0.162754	0.162754	0.162754	0
NEGATIVE REGULATION OF LEUKOCYTE PROLIFERATION	0	0	0.0581235	0.164097	0.222221	0.164097	0.0581235
POSITIVE REGULATION OF MONONUCLEAR CELL MIGRATION	0	0	0	0.164538	0.164538	0.164538	0
EMBRYONIC CAMERA TYPE EYE DEVELOPMENT	0	0	0	0.164968	0.164968	0.164968	0
REGULATION OF GLUCONEOGENESIS	0	0	0	0.167488	0.167488	0.167488	0
SKELETAL MUSCLE CELL DIFFERENTIATION	0	0	0	0.16777	0.16777	0.16777	0
EMBRYONIC PATTERN SPECIFICATION	0	0	0.0567047	0.169199	0.225903	0.169199	0.0567047
SPERM MOTILITY	0	0	0.0415321	0.175242	0.216775	0.175242	0.0415321
GOLGI TO PLASMA MEMBRANE PROTEIN TRANSPORT	0	0	0	0.176026	0.176026	0.176026	0
NEGATIVE REGULATION OF MACROAUTOPHAGY	0	0	0	0.176551	0.176551	0.176551	0
REGULATION OF DEFENSE RESPONSE TO VIRUS	0	0	0	0.17761	0.17761	0.17761	0
RESPONSE TO TESTOSTERONE	0	0	0	0.177988	0.177988	0.177988	0
REGULATION OF OSTEOCLAST DIFFERENTIATION	0	0	0	0.178564	0.178564	0.178564	0
POSITIVE REGULATION OF FIBROBLAST PROLIFERATION	0	0	0	0.178938	0.178938	0.178938	0
CALCINEURIN MEDIATED SIGNALING	0	0	0	0.179174	0.179174	0.179174	0
POSITIVE REGULATION OF CELL CYCLE G1 S PHASE TRANSITION	0	0	0	0.180561	0.180561	0.180561	0
PYRIMIDINE CONTAINING COMPOUND BIOSYNTHETIC PROCESS	0	0	0	0.180615	0.180615	0.180615	0
CYTOKINETIC PROCESS	0	0	0.0573566	0.181218	0.238575	0.181218	0.0573566
POSITIVE REGULATION OF INTERLEUKIN 8 PRODUCTION	0	0	0	0.183415	0.183415	0.183415	0
PLACENTA BLOOD VESSEL DEVELOPMENT	0	0	0	0.184861	0.184861	0.184861	0
CELL DIFFERENTIATION INVOLVED IN KIDNEY DEVELOPMENT	0	0	0	0.185406	0.185406	0.185406	0
INNER MITOCHONDRIAL MEMBRANE ORGANIZATION	0	0	0	0.185616	0.185616	0.185616	0
REGULATION OF ANTIGEN RECEPTOR MEDIATED SIGNALING PATHWAY	0	0	0.0614976	0.186354	0.247851	0.186354	0.0614976
ICOSANOID BIOSYNTHETIC PROCESS	0	0	0	0.187642	0.187642	0.187642	0
ASPARTATE FAMILY AMINO ACID METABOLIC PROCESS	0	0	0	0.192059	0.192059	0.192059	0
NEGATIVE REGULATION OF PEPTIDYL TYROSINE PHOSPHORYLATION	0	0	0	0.193771	0.193771	0.193771	0
LABYRINTHINE LAYER DEVELOPMENT	0	0	0	0.19411	0.19411	0.19411	0
RNA METHYLATION	0	0	0	0.195587	0.195587	0.195587	0
ENDOTHELIAL CELL APOPTOTIC PROCESS	0	0	0	0.196025	0.196025	0.196025	0
EMBRYO IMPLANTATION	0	0	0	0.196154	0.196154	0.196154	0
INTERLEUKIN 8 PRODUCTION	0	0	0	0.197404	0.197404	0.197404	0
REGULATION OF CELLULAR RESPONSE TO INSULIN STIMULUS	0	0	0	0.197993	0.197993	0.197993	0
PH REDUCTION	0	0	0	0.1984	0.1984	0.1984	0
PROTEIN K48 LINKED DEUBIQUITINATION	0	0	0	0.198879	0.198879	0.198879	0
VIRAL RELEASE FROM HOST CELL	0	0	0	0.201509	0.201509	0.201509	0
MONOCARBOXYLIC ACID TRANSPORT	0	0	0.139927	0.202259	0.342186	0.202259	0.139927
FATTY ACID DERIVATIVE METABOLIC PROCESS	0	0	0.0628614	0.202451	0.265312	0.202451	0.0628614
POSITIVE REGULATION OF TELOMERE MAINTENANCE VIA TELOMERE LENGTHENING	0	0	0	0.203329	0.203329	0.203329	0
POSITIVE REGULATION OF LAMELLIPODIUM ORGANIZATION	0	0	0	0.203557	0.203557	0.203557	0
AMYLOID FIBRIL FORMATION	0	0	0.0736594	0.203772	0.277431	0.203772	0.0736594
POSITIVE REGULATION OF INTERLEUKIN 1 PRODUCTION	0	0	0	0.205517	0.205517	0.205517	0
PROTEIN PEPTIDYL PROLYL ISOMERIZATION	0	0	0	0.205587	0.205587	0.205587	0
POSITIVE REGULATION OF TYROSINE PHOSPHORYLATION OF STAT PROTEIN	0	0	0	0.20567	0.20567	0.20567	0
POSITIVE REGULATION OF CELL DIVISION	0	0	0.0676929	0.206055	0.273748	0.206055	0.0676929
MEIOTIC CHROMOSOME SEGREGATION	0	0	0.0693296	0.206775	0.276104	0.206775	0.0693296
REGULATION OF SPINDLE ASSEMBLY	0	0	0	0.207324	0.207324	0.207324	0
CELL REDOX HOMEOSTASIS	0	0	0	0.208126	0.208126	0.208126	0
NEGATIVE REGULATION OF PROTEIN DEPHOSPHORYLATION	0	0	0	0.209497	0.209497	0.209497	0
CEREBRAL CORTEX CELL MIGRATION	0	0	0	0.210128	0.210128	0.210128	0
CELL FATE SPECIFICATION	0	0	0.0832768	0.212596	0.295873	0.212596	0.0832768
RNA STABILIZATION	0	0	0	0.212918	0.212918	0.212918	0
INTERMEDIATE FILAMENT BASED PROCESS	0	0	0	0.214179	0.214179	0.214179	0
VASCULAR ENDOTHELIAL GROWTH FACTOR RECEPTOR SIGNALING PATHWAY	0	0	0	0.214878	0.214878	0.214878	0
COLLAGEN FIBRIL ORGANIZATION	0	0	0	0.21537	0.21537	0.21537	0
NEGATIVE REGULATION OF REACTIVE OXYGEN SPECIES METABOLIC PROCESS	0	0	0	0.216398	0.216398	0.216398	0
VIRAL TRANSCRIPTION	0	0	0	0.217653	0.217653	0.217653	0
MRNA 3 END PROCESSING	0	0	0	0.218317	0.218317	0.218317	0
NEUROMUSCULAR PROCESS CONTROLLING BALANCE	0	0	0	0.218366	0.218366	0.218366	0
INOSITOL PHOSPHATE MEDIATED SIGNALING	0	0	0	0.218863	0.218863	0.218863	0
REGULATION OF LONG TERM SYNAPTIC POTENTIATION	0	0	0.0607067	0.219742	0.280449	0.219742	0.0607067
DNA DAMAGE RESPONSE SIGNAL TRANSDUCTION BY P53 CLASS MEDIATOR	0	0	0	0.21994	0.21994	0.21994	0
GTP METABOLIC PROCESS	0	0	0	0.221649	0.221649	0.221649	0
CYTOPLASMIC PATTERN RECOGNITION RECEPTOR SIGNALING PATHWAY	0	0	0	0.222015	0.222015	0.222015	0
POSITIVE REGULATION OF PATTERN RECOGNITION RECEPTOR SIGNALING PATHWAY	0	0	0	0.222494	0.222494	0.222494	0
PROTEIN LOCALIZATION TO ENDOSOME	0	0	0	0.224462	0.224462	0.224462	0
REGULATION OF INSULIN SECRETION INVOLVED IN CELLULAR RESPONSE TO GLUCOSE STIMULUS	0	0	0	0.225049	0.225049	0.225049	0
CELL CELL RECOGNITION	0	0	0	0.22532	0.22532	0.22532	0
OLIGOSACCHARIDE METABOLIC PROCESS	0	0	0	0.226144	0.226144	0.226144	0
REGULATION OF PROTEIN TARGETING TO MEMBRANE	0	0	0	0.226175	0.226175	0.226175	0
NEUROTROPHIN SIGNALING PATHWAY	0	0	0	0.22664	0.22664	0.22664	0
NEUTROPHIL CHEMOTAXIS	0	0	0.0449665	0.226983	0.27195	0.226983	0.0449665
UNSATURATED FATTY ACID BIOSYNTHETIC PROCESS	0	0	0	0.22786	0.22786	0.22786	0
RNA PHOSPHODIESTER BOND HYDROLYSIS ENDONUCLEOLYTIC	0	0	0	0.228085	0.228085	0.228085	0
POSITIVE REGULATION OF DENDRITIC SPINE DEVELOPMENT	0	0	0	0.228753	0.228753	0.228753	0
REGULATION OF EPIDERMIS DEVELOPMENT	0	0	0	0.229058	0.229058	0.229058	0
REGULATION OF PHOSPHATIDYLINOSITOL 3 KINASE ACTIVITY	0	0	0	0.229069	0.229069	0.229069	0
REGULATION OF PROTEIN AUTOPHOSPHORYLATION	0	0	0	0.229937	0.229937	0.229937	0
PROSTANOID METABOLIC PROCESS	0	0	0	0.23132	0.23132	0.23132	0
ENDOCRINE PANCREAS DEVELOPMENT	0	0	0	0.231534	0.231534	0.231534	0
HORMONE BIOSYNTHETIC PROCESS	0	0	0	0.232423	0.232423	0.232423	0
POSITIVE REGULATION OF CHEMOKINE PRODUCTION	0	0	0	0.233659	0.233659	0.233659	0
EXTRACELLULAR MATRIX DISASSEMBLY	0	0	0	0.234021	0.234021	0.234021	0
RESPONSE TO CADMIUM ION	0	0	0	0.234091	0.234091	0.234091	0
REGULATION OF POSTSYNAPTIC MEMBRANE NEUROTRANSMITTER RECEPTOR LEVELS	0	0	0.153834	0.234171	0.388005	0.234171	0.153834
POSITIVE REGULATION OF DOUBLE STRAND BREAK REPAIR	0	0	0	0.234459	0.234459	0.234459	0
POSITIVE REGULATION OF OSSIFICATION	0	0	0	0.235482	0.235482	0.235482	0
NEGATIVE REGULATION OF AXON EXTENSION	0	0	0	0.235725	0.235725	0.235725	0
POSITIVE REGULATION OF AXON EXTENSION	0	0	0	0.235982	0.235982	0.235982	0
NEGATIVE REGULATION OF CELL CYCLE G2 M PHASE TRANSITION	0	0	0	0.236176	0.236176	0.236176	0
MITOTIC G2 M TRANSITION CHECKPOINT	0	0	0	0.237054	0.237054	0.237054	0
COLUMNAR CUBOIDAL EPITHELIAL CELL DEVELOPMENT	0	0	0	0.237081	0.237081	0.237081	0
REGULATION OF AMYLOID PRECURSOR PROTEIN CATABOLIC PROCESS	0	0	0	0.237364	0.237364	0.237364	0
NUCLEAR TRANSCRIBED MRNA CATABOLIC PROCESS DEADENYLATION DEPENDENT DECAY	0	0	0	0.238368	0.238368	0.238368	0
CELLULAR CARBOHYDRATE CATABOLIC PROCESS	0	0	0	0.238576	0.238576	0.238576	0
POSITIVE REGULATION OF SUBSTRATE ADHESION DEPENDENT CELL SPREADING	0	0	0	0.239243	0.239243	0.239243	0
NEURAL RETINA DEVELOPMENT	0	0	0.044628	0.239858	0.284486	0.239858	0.044628
INTRACELLULAR ESTROGEN RECEPTOR SIGNALING PATHWAY	0	0	0	0.241273	0.241273	0.241273	0
LIPOPOLYSACCHARIDE MEDIATED SIGNALING PATHWAY	0	0	0.0721136	0.241566	0.31368	0.241566	0.0721136
NEGATIVE REGULATION OF EPITHELIAL CELL APOPTOTIC PROCESS	0	0	0	0.242004	0.242004	0.242004	0
ENDODERM FORMATION	0	0	0	0.242486	0.242486	0.242486	0
EMBRYONIC HEART TUBE MORPHOGENESIS	0	0	0.0682097	0.243573	0.311783	0.243573	0.0682097
MYOBLAST FUSION	0	0	0	0.246249	0.246249	0.246249	0
REGULATION OF GENE SILENCING BY RNA	0	0	0	0.2464	0.2464	0.2464	0
COTRANSLATIONAL PROTEIN TARGETING TO MEMBRANE	0	0	0	0.249392	0.249392	0.249392	0
POSITIVE REGULATION OF WOUND HEALING	0	0	0	0.25017	0.25017	0.25017	0
REGULATION OF PHOSPHOLIPID METABOLIC PROCESS	0	0	0	0.252376	0.252376	0.252376	0
DEOXYRIBOSE PHOSPHATE METABOLIC PROCESS	0	0	0	0.252805	0.252805	0.252805	0
NEGATIVE REGULATION OF MYELOID CELL DIFFERENTIATION	0	0	0.0450674	0.253926	0.298994	0.253926	0.0450674
REGULATION OF TRANSCRIPTION REGULATORY REGION DNA BINDING	0	0	0	0.255221	0.255221	0.255221	0
VESICLE MEDIATED TRANSPORT BETWEEN ENDOSOMAL COMPARTMENTS	0	0	0	0.256038	0.256038	0.256038	0
EPHRIN RECEPTOR SIGNALING PATHWAY	0	0	0.0815018	0.256253	0.337755	0.256253	0.0815018
REGULATION OF PROTEIN DEACETYLATION	0	0	0	0.256511	0.256511	0.256511	0
NEGATIVE REGULATION OF DNA BINDING	0	0	0	0.257593	0.257593	0.257593	0
POSITIVE REGULATION OF DENDRITE MORPHOGENESIS	0	0	0	0.25779	0.25779	0.25779	0
POSITIVE REGULATION OF ATP DEPENDENT ACTIVITY	0	0	0.0695888	0.258306	0.327895	0.258306	0.0695888
TRANSFORMING GROWTH FACTOR BETA PRODUCTION	0	0	0	0.258759	0.258759	0.258759	0
ATP SYNTHESIS COUPLED PROTON TRANSPORT	0	0	0.0527309	0.258943	0.311674	0.258943	0.0527309
TRNA MODIFICATION	0	0	0.0461352	0.259955	0.30609	0.259955	0.0461352
REGULATION OF MONOOXYGENASE ACTIVITY	0	0	0	0.260651	0.260651	0.260651	0
NEGATIVE REGULATION OF CHEMOTAXIS	0	0	0	0.260664	0.260664	0.260664	0
CHAPERONE COFACTOR DEPENDENT PROTEIN REFOLDING	0	0	0	0.261267	0.261267	0.261267	0
REGULATION OF PROTEIN EXIT FROM ENDOPLASMIC RETICULUM	0	0	0	0.26283	0.26283	0.26283	0
GLUTAMATE RECEPTOR SIGNALING PATHWAY	0	0	0.168474	0.263158	0.431632	0.263158	0.168474
REGULATION OF DNA TEMPLATED TRANSCRIPTION INITIATION	0	0	0.0281952	0.263676	0.291871	0.263676	0.0281952
MODULATION BY HOST OF SYMBIONT PROCESS	0	0	0	0.263788	0.263788	0.263788	0
DOUBLE STRAND BREAK REPAIR VIA NONHOMOLOGOUS END JOINING	0	0	0	0.264421	0.264421	0.264421	0
NON MOTILE CILIUM ASSEMBLY	0	0	0	0.265004	0.265004	0.265004	0
REGULATION OF NEUROTRANSMITTER RECEPTOR ACTIVITY	0	0	0.312313	0.265424	0.577738	0.265424	0.312313
ACTIVATION OF INNATE IMMUNE RESPONSE	0	0	0	0.265858	0.265858	0.265858	0
PATHWAY RESTRICTED SMAD PROTEIN PHOSPHORYLATION	0	0	0	0.267048	0.267048	0.267048	0
CELLULAR AMINO ACID BIOSYNTHETIC PROCESS	0	0	0.136347	0.268687	0.405034	0.268687	0.136347
PHOSPHATIDIC ACID METABOLIC PROCESS	0	0	0	0.269514	0.269514	0.269514	0
LONG CHAIN FATTY ACID TRANSPORT	0	0	0	0.270099	0.270099	0.270099	0
SUPEROXIDE METABOLIC PROCESS	0	0	0	0.271107	0.271107	0.271107	0
CARDIAC MUSCLE CELL PROLIFERATION	0	0	0	0.271709	0.271709	0.271709	0
SOMATIC DIVERSIFICATION OF IMMUNE RECEPTORS	0	0	0.0512114	0.27262	0.323831	0.27262	0.0512114
VENTRICULAR CARDIAC MUSCLE TISSUE DEVELOPMENT	0	0	0	0.274334	0.274334	0.274334	0
DETECTION OF STIMULUS INVOLVED IN SENSORY PERCEPTION	0	0	0.0535407	0.274409	0.327949	0.274409	0.0535407
MEMBRANE PROTEIN ECTODOMAIN PROTEOLYSIS	0	0	0	0.276307	0.276307	0.276307	0
NCRNA TRANSCRIPTION	0	0	0	0.277046	0.277046	0.277046	0
NEGATIVE REGULATION OF ION TRANSMEMBRANE TRANSPORTER ACTIVITY	0	0	0	0.27803	0.27803	0.27803	0
NEGATIVE REGULATION OF STRESS ACTIVATED PROTEIN KINASE SIGNALING CASCADE	0	0	0	0.278038	0.278038	0.278038	0
NEGATIVE REGULATION OF SMOOTH MUSCLE CELL PROLIFERATION	0	0	0	0.279347	0.279347	0.279347	0
NEPHRON MORPHOGENESIS	0	0	0	0.279736	0.279736	0.279736	0
MICROTUBULE NUCLEATION	0	0	0	0.279929	0.279929	0.279929	0
DETECTION OF MECHANICAL STIMULUS	0	0	0	0.281404	0.281404	0.281404	0
PROTEIN HOMOTETRAMERIZATION	0	0	0	0.282824	0.282824	0.282824	0
POSITIVE REGULATION OF NIK NF KAPPAB SIGNALING	0	0	0	0.282985	0.282985	0.282985	0
NEURON PROJECTION EXTENSION INVOLVED IN NEURON PROJECTION GUIDANCE	0	0	0.112638	0.283707	0.396345	0.283707	0.112638
POSITIVE REGULATION OF LIPASE ACTIVITY	0	0	0.0957194	0.284202	0.379921	0.284202	0.0957194
HEPARAN SULFATE PROTEOGLYCAN METABOLIC PROCESS	0	0	0	0.286306	0.286306	0.286306	0
CYCLIC NUCLEOTIDE METABOLIC PROCESS	0	0	0	0.286884	0.286884	0.286884	0
LIPID DROPLET ORGANIZATION	0	0	0	0.286919	0.286919	0.286919	0
MAMMARY GLAND MORPHOGENESIS	0	0	0	0.287002	0.287002	0.287002	0
NEGATIVE REGULATION OF LIPID BIOSYNTHETIC PROCESS	0	0	0	0.288125	0.288125	0.288125	0
CHOLESTEROL EFFLUX	0	0	0	0.288332	0.288332	0.288332	0
RIBONUCLEOSIDE MONOPHOSPHATE BIOSYNTHETIC PROCESS	0	0	0	0.289187	0.289187	0.289187	0
POSITIVE REGULATION OF EPITHELIAL TO MESENCHYMAL TRANSITION	0	0	0	0.28948	0.28948	0.28948	0
NEGATIVE REGULATION OF LYMPHOCYTE DIFFERENTIATION	0	0	0	0.290549	0.290549	0.290549	0
OVARIAN FOLLICLE DEVELOPMENT	0	0	0	0.292748	0.292748	0.292748	0
NEGATIVE REGULATION OF CALCIUM ION TRANSPORT	0	0	0	0.293084	0.293084	0.293084	0
REGULATION OF PROTEIN EXPORT FROM NUCLEUS	0	0	0	0.293288	0.293288	0.293288	0
POSITIVE REGULATION OF NOTCH SIGNALING PATHWAY	0	0	0	0.293366	0.293366	0.293366	0
GLIAL CELL MIGRATION	0	0	0	0.295369	0.295369	0.295369	0
POSITIVE REGULATION OF ANION TRANSPORT	0	0	0	0.296072	0.296072	0.296072	0
MEMBRANE PROTEIN PROTEOLYSIS	0	0	0	0.296813	0.296813	0.296813	0
REGULATION OF PLATELET ACTIVATION	0	0	0	0.296853	0.296853	0.296853	0
RUFFLE ASSEMBLY	0	0	0	0.297338	0.297338	0.297338	0
EXTRACELLULAR MATRIX ASSEMBLY	0	0	0	0.298098	0.298098	0.298098	0
RNA DESTABILIZATION	0	0	0	0.298276	0.298276	0.298276	0
POSITIVE REGULATION OF GLIOGENESIS	0	0	0	0.29869	0.29869	0.29869	0
PROSTATE GLAND DEVELOPMENT	0	0	0	0.300101	0.300101	0.300101	0
MESONEPHRIC TUBULE MORPHOGENESIS	0	0	0	0.300304	0.300304	0.300304	0
SPINDLE LOCALIZATION	0	0	0	0.301546	0.301546	0.301546	0
TRANSCRIPTION INITIATION FROM RNA POLYMERASE II PROMOTER	0	0	0.0136387	0.305985	0.319624	0.305985	0.0136387
NEGATIVE REGULATION OF WOUND HEALING	0	0	0	0.306736	0.306736	0.306736	0
NEUTRAL AMINO ACID TRANSPORT	0	0	0	0.307006	0.307006	0.307006	0
ANIMAL ORGAN FORMATION	0	0	0	0.307121	0.307121	0.307121	0
RESPIRATORY SYSTEM PROCESS	0	0	0	0.309395	0.309395	0.309395	0
SEMAPHORIN PLEXIN SIGNALING PATHWAY	0	0	0.100988	0.309441	0.410429	0.309441	0.100988
REGULATION OF CARTILAGE DEVELOPMENT	0	0	0	0.309929	0.309929	0.309929	0
MEMBRANE DEPOLARIZATION DURING ACTION POTENTIAL	0	0	0	0.310247	0.310247	0.310247	0
POSITIVE REGULATION OF MUSCLE CELL DIFFERENTIATION	0	0	0	0.311065	0.311065	0.311065	0
EMBRYONIC DIGIT MORPHOGENESIS	0	0	0	0.312124	0.312124	0.312124	0
REGULATION OF HOMOTYPIC CELL CELL ADHESION	0	0	0	0.312779	0.312779	0.312779	0
PHOSPHOLIPID CATABOLIC PROCESS	0	0	0	0.312792	0.312792	0.312792	0
NEGATIVE REGULATION OF BMP SIGNALING PATHWAY	0	0	0	0.314552	0.314552	0.314552	0
NEGATIVE CHEMOTAXIS	0	0	0	0.316383	0.316383	0.316383	0
B CELL ACTIVATION INVOLVED IN IMMUNE RESPONSE	0	0	0.0170696	0.316571	0.333641	0.316571	0.0170696
REGULATION OF MICROTUBULE DEPOLYMERIZATION	0	0	0	0.318408	0.318408	0.318408	0
SCHWANN CELL DIFFERENTIATION	0	0	0	0.319681	0.319681	0.319681	0
HISTONE H3 K4 METHYLATION	0	0	0	0.320395	0.320395	0.320395	0
CELLULAR RESPONSE TO RETINOIC ACID	0	0	0	0.321734	0.321734	0.321734	0
ANTIGEN PROCESSING AND PRESENTATION OF PEPTIDE ANTIGEN	0	0	0	0.323068	0.323068	0.323068	0
DENDRITIC CELL DIFFERENTIATION	0	0	0	0.324027	0.324027	0.324027	0
NEUROMUSCULAR JUNCTION DEVELOPMENT	0	0	0	0.326101	0.326101	0.326101	0
POSITIVE REGULATION OF POTASSIUM ION TRANSPORT	0	0	0	0.327043	0.327043	0.327043	0
POSITIVE REGULATION OF SIGNALING RECEPTOR ACTIVITY	0	0	0	0.329102	0.329102	0.329102	0
RAC PROTEIN SIGNAL TRANSDUCTION	0	0	0	0.329949	0.329949	0.329949	0
TRNA PROCESSING	0	0	0.0710207	0.331156	0.402177	0.331156	0.0710207
NUCLEOSIDE MONOPHOSPHATE BIOSYNTHETIC PROCESS	0	0	0	0.332573	0.332573	0.332573	0
REGULATION OF SMOOTHENED SIGNALING PATHWAY	0	0	0.12948	0.333278	0.462758	0.333278	0.12948
NEGATIVE REGULATION OF MICROTUBULE POLYMERIZATION OR DEPOLYMERIZATION	0	0	0	0.333649	0.333649	0.333649	0
DSRNA PROCESSING	0	0	0	0.336528	0.336528	0.336528	0
GLOMERULUS DEVELOPMENT	0	0	0.0655159	0.33734	0.402856	0.33734	0.0655159
RESPONSE TO ACETYLCHOLINE	0	0	0	0.338263	0.338263	0.338263	0
SEGMENTATION	0	0	0.0572331	0.338931	0.396164	0.338931	0.0572331
NEGATIVE REGULATION OF MRNA CATABOLIC PROCESS	0	0	0	0.339698	0.339698	0.339698	0
AUTONOMIC NERVOUS SYSTEM DEVELOPMENT	0	0	0	0.340054	0.340054	0.340054	0
CAMP MEDIATED SIGNALING	0	0	0	0.343409	0.343409	0.343409	0
EXECUTION PHASE OF APOPTOSIS	0	0	0	0.344007	0.344007	0.344007	0
SODIUM ION HOMEOSTASIS	0	0	0	0.34518	0.34518	0.34518	0
AMYLOID BETA FORMATION	0	0	0	0.345572	0.345572	0.345572	0
MRNA EXPORT FROM NUCLEUS	0	0	0	0.347601	0.347601	0.347601	0
SYNCYTIUM FORMATION	0	0	0	0.348586	0.348586	0.348586	0
PRIMARY ALCOHOL METABOLIC PROCESS	0	0	0.0503928	0.348741	0.399134	0.348741	0.0503928
BLASTOCYST FORMATION	0	0	0	0.353068	0.353068	0.353068	0
REGULATION OF EMBRYONIC DEVELOPMENT	0	0	0	0.353166	0.353166	0.353166	0
PROTEIN KINASE C ACTIVATING G PROTEIN COUPLED RECEPTOR SIGNALING PATHWAY	0	0	0	0.354275	0.354275	0.354275	0
MITOCHONDRIAL GENE EXPRESSION	0	0	0.0567829	0.355215	0.411998	0.355215	0.0567829
ACTIN NUCLEATION	0	0	0	0.357268	0.357268	0.357268	0
NEGATIVE REGULATION OF NF KAPPAB TRANSCRIPTION FACTOR ACTIVITY	0	0	0.203155	0.357461	0.560616	0.357461	0.203155
RESPONSE TO GAMMA RADIATION	0	0	0	0.359065	0.359065	0.359065	0
STRIATED MUSCLE CELL DEVELOPMENT	0	0	0	0.359588	0.359588	0.359588	0
NUCLEAR MEMBRANE ORGANIZATION	0	0	0	0.360207	0.360207	0.360207	0
POSITIVE REGULATION OF MIRNA TRANSCRIPTION	0	0	0	0.361373	0.361373	0.361373	0
ESTABLISHMENT OF PROTEIN LOCALIZATION TO VACUOLE	0	0	0	0.362092	0.362092	0.362092	0
NEGATIVE REGULATION OF ORGANELLE ASSEMBLY	0	0	0	0.365362	0.365362	0.365362	0
MITOCHONDRIAL TRANSLATION	0	0	0.0452233	0.368039	0.413262	0.368039	0.0452233
RESPONSE TO AMYLOID BETA	0	0	0	0.368919	0.368919	0.368919	0
CELLULAR PIGMENTATION	0	0	0	0.369046	0.369046	0.369046	0
REGULATION OF BEHAVIOR	0	0	0	0.369801	0.369801	0.369801	0
NEGATIVE REGULATION OF HORMONE SECRETION	0	0	0.106659	0.370511	0.47717	0.370511	0.106659
REGULATION OF LIPID CATABOLIC PROCESS	0	0	0	0.373675	0.373675	0.373675	0
RNA MODIFICATION	0	0	0.158333	0.375245	0.533577	0.375245	0.158333
DNA TEMPLATED TRANSCRIPTION ELONGATION	0	0	0	0.375392	0.375392	0.375392	0
NATURAL KILLER CELL MEDIATED IMMUNITY	0	0	0	0.375751	0.375751	0.375751	0
INTERFERON BETA PRODUCTION	0	0	0	0.376723	0.376723	0.376723	0
NEGATIVE REGULATION OF MUSCLE CELL DIFFERENTIATION	0	0	0	0.377852	0.377852	0.377852	0
CELLULAR ALDEHYDE METABOLIC PROCESS	0	0	0.0572512	0.377956	0.435207	0.377956	0.0572512
DENDRITE EXTENSION	0	0	0	0.379502	0.379502	0.379502	0
POSITIVE REGULATION OF ALPHA BETA T CELL ACTIVATION	0	0	0	0.38003	0.38003	0.38003	0
LYMPHOCYTE APOPTOTIC PROCESS	0	0	0	0.381102	0.381102	0.381102	0
REGULATION OF DNA RECOMBINATION	0	0	0.0831345	0.38119	0.464325	0.38119	0.0831345
REGULATION OF SPINDLE ORGANIZATION	0	0	0.0945482	0.385149	0.479698	0.385149	0.0945482
RESPONSE TO ANTIBIOTIC	0	0	0	0.386557	0.386557	0.386557	0
NUCLEAR TRANSCRIBED MRNA CATABOLIC PROCESS	0	0	0.0695133	0.386971	0.456485	0.386971	0.0695133
CORTICAL ACTIN CYTOSKELETON ORGANIZATION	0	0	0	0.388715	0.388715	0.388715	0
NEGATIVE REGULATION OF GENE EXPRESSION EPIGENETIC	0	0	0.0145606	0.388725	0.403286	0.388725	0.0145606
CELL MIGRATION INVOLVED IN SPROUTING ANGIOGENESIS	0	0	0	0.389705	0.389705	0.389705	0
REGULATION OF MORPHOGENESIS OF AN EPITHELIUM	0	0	0	0.391009	0.391009	0.391009	0
LYMPHOCYTE HOMEOSTASIS	0	0	0	0.392002	0.392002	0.392002	0
NUCLEOSIDE METABOLIC PROCESS	0	0	0	0.392235	0.392235	0.392235	0
PLATELET DERIVED GROWTH FACTOR RECEPTOR SIGNALING PATHWAY	0	0	0.0690617	0.392323	0.461385	0.392323	0.0690617
REGULATION OF CILIUM ASSEMBLY	0	0	0.147642	0.394067	0.541709	0.394067	0.147642
APICAL JUNCTION ASSEMBLY	0	0	0	0.398995	0.398995	0.398995	0
THYMUS DEVELOPMENT	0	0	0	0.399162	0.399162	0.399162	0
MECHANORECEPTOR DIFFERENTIATION	0	0	0	0.3994	0.3994	0.3994	0
RECEPTOR LOCALIZATION TO SYNAPSE	0	0	0.310491	0.399549	0.710039	0.399549	0.310491
NEURON RECOGNITION	0	0	0.444156	0.40057	0.844726	0.40057	0.444156
REGULATION OF CARBOHYDRATE CATABOLIC PROCESS	0	0	0	0.401233	0.401233	0.401233	0
POSITIVE REGULATION OF INTERFERON BETA PRODUCTION	0	0	0	0.40188	0.40188	0.40188	0
SOMITE DEVELOPMENT	0	0	0.0615108	0.403456	0.464967	0.403456	0.0615108
MYELOID CELL ACTIVATION INVOLVED IN IMMUNE RESPONSE	0	0	0.0437072	0.410079	0.453786	0.410079	0.0437072
MESENCHYME MORPHOGENESIS	0	0	0	0.410246	0.410246	0.410246	0
POSITIVE REGULATION OF MEMBRANE PERMEABILITY	0	0	0.0913026	0.41098	0.502283	0.41098	0.0913026
REGULATION OF PLASMA LIPOPROTEIN PARTICLE LEVELS	0	0	0.0785706	0.411882	0.490453	0.411882	0.0785706
CELLULAR CARBOHYDRATE BIOSYNTHETIC PROCESS	0	0	0.10783	0.412105	0.519935	0.412105	0.10783
REGULATION OF SYNAPTIC TRANSMISSION GABAERGIC	0	0	0	0.412118	0.412118	0.412118	0
MITOCHONDRIAL OUTER MEMBRANE PERMEABILIZATION	0	0	0	0.413995	0.413995	0.413995	0
MITOCHONDRIAL OUTER MEMBRANE PERMEABILIZATION INVOLVED IN PROGRAMMED CELL DEATH	0	0	0	0.413995	0.413995	0.413995	0
HETEROCHROMATIN ORGANIZATION	0	0	0.0196476	0.414325	0.433972	0.414325	0.0196476
ALPHA AMINO ACID CATABOLIC PROCESS	0	0	0.090756	0.415996	0.506752	0.415996	0.090756
REGULATION OF ERYTHROCYTE DIFFERENTIATION	0	0	0	0.416577	0.416577	0.416577	0
FATTY ACID BETA OXIDATION	0	0	0.0646109	0.419624	0.484235	0.419624	0.0646109
REGULATION OF DNA TEMPLATED TRANSCRIPTION IN RESPONSE TO STRESS	0	0	0	0.421468	0.421468	0.421468	0
ENDOCARDIAL CUSHION MORPHOGENESIS	0	0	0	0.423256	0.423256	0.423256	0
REGULATION OF STEM CELL DIFFERENTIATION	0	0	0	0.42378	0.42378	0.42378	0
POSITIVE REGULATION OF RESPONSE TO CYTOKINE STIMULUS	0	0	0	0.425168	0.425168	0.425168	0
VIRAL PROTEIN PROCESSING	0	0	0	0.425577	0.425577	0.425577	0
REGULATION OF LEUKOCYTE APOPTOTIC PROCESS	0	0	0.0579628	0.425831	0.483794	0.425831	0.0579628
NEGATIVE REGULATION OF CHROMOSOME ORGANIZATION	0	0	0	0.427266	0.427266	0.427266	0
REGULATION OF MITOCHONDRIAL MEMBRANE PERMEABILITY INVOLVED IN APOPTOTIC PROCESS	0	0	0.0792122	0.429677	0.508889	0.429677	0.0792122
ACTIVATION OF CYSTEINE TYPE ENDOPEPTIDASE ACTIVITY INVOLVED IN APOPTOTIC PROCESS	0	0	0.148493	0.434415	0.582908	0.434415	0.148493
MITOTIC SPINDLE ASSEMBLY	0	0	0.0504284	0.436608	0.487036	0.436608	0.0504284
RNA 3 END PROCESSING	0	0	0.0288194	0.437178	0.465998	0.437178	0.0288194
TYROSINE PHOSPHORYLATION OF STAT PROTEIN	0	0	0	0.437776	0.437776	0.437776	0
NEGATIVE REGULATION OF VIRAL GENOME REPLICATION	0	0	0	0.438331	0.438331	0.438331	0
VESICLE TRANSPORT ALONG MICROTUBULE	0	0	0.0851792	0.438486	0.523666	0.438486	0.0851792
REGULATION OF BIOLOGICAL PROCESS INVOLVED IN SYMBIOTIC INTERACTION	0	0	0	0.43993	0.43993	0.43993	0
MUSCLE CELL APOPTOTIC PROCESS	0	0	0	0.441044	0.441044	0.441044	0
REGULATION OF CENTROSOME CYCLE	0	0	0	0.441945	0.441945	0.441945	0
REGULATION OF INSULIN RECEPTOR SIGNALING PATHWAY	0	0	0	0.443782	0.443782	0.443782	0
POSITIVE REGULATION OF SMALL GTPASE MEDIATED SIGNAL TRANSDUCTION	0	0	0	0.44487	0.44487	0.44487	0
MODULATION OF EXCITATORY POSTSYNAPTIC POTENTIAL	0	0	0	0.445555	0.445555	0.445555	0
INTRACELLULAR LIPID TRANSPORT	0	0	0	0.448775	0.448775	0.448775	0
NEGATIVE REGULATION OF ACTIN FILAMENT DEPOLYMERIZATION	0	0	0	0.448939	0.448939	0.448939	0
REGULATION OF PHOSPHOPROTEIN PHOSPHATASE ACTIVITY	0	0	0	0.449776	0.449776	0.449776	0
REGULATION OF CALCIUM MEDIATED SIGNALING	0	0	0	0.451602	0.451602	0.451602	0
REGULATION OF STEROL TRANSPORT	0	0	0	0.451653	0.451653	0.451653	0
TRANSCRIPTION BY RNA POLYMERASE III	0	0	0	0.45814	0.45814	0.45814	0
HISTONE UBIQUITINATION	0	0	0	0.458228	0.458228	0.458228	0
REGULATION OF PHOSPHOLIPASE ACTIVITY	0	0	0.0897797	0.459733	0.549513	0.459733	0.0897797
POSITIVE REGULATION OF B CELL ACTIVATION	0	0	0.0432698	0.460131	0.503401	0.460131	0.0432698
PROTEIN LOCALIZATION TO CYTOSKELETON	0	0	0	0.462354	0.462354	0.462354	0
POSITIVE REGULATION OF TUMOR NECROSIS FACTOR SUPERFAMILY CYTOKINE PRODUCTION	0	0	0.0824456	0.462561	0.545006	0.462561	0.0824456
LEUKOCYTE DEGRANULATION	0	0	0	0.463983	0.463983	0.463983	0
NEGATIVE REGULATION OF RNA CATABOLIC PROCESS	0	0	0	0.465925	0.465925	0.465925	0
POLYOL BIOSYNTHETIC PROCESS	0	0	0	0.466215	0.466215	0.466215	0
MATURATION OF SSU RRNA	0	0	0	0.468397	0.468397	0.468397	0
REGULATION OF OXIDATIVE STRESS INDUCED INTRINSIC APOPTOTIC SIGNALING PATHWAY	0	0	0	0.469099	0.469099	0.469099	0
MACROPHAGE ACTIVATION	0	0	0.115386	0.469875	0.585261	0.469875	0.115386
CYTOPLASMIC MICROTUBULE ORGANIZATION	0	0	0	0.469987	0.469987	0.469987	0
NEGATIVE REGULATION OF RESPONSE TO CYTOKINE STIMULUS	0	0	0	0.470244	0.470244	0.470244	0
RESPONSE TO AMINO ACID STARVATION	0	0	0	0.472079	0.472079	0.472079	0
POSITIVE REGULATION OF T CELL PROLIFERATION	0	0	0.0583648	0.479566	0.53793	0.479566	0.0583648
POSITIVE REGULATION OF BLOOD VESSEL ENDOTHELIAL CELL MIGRATION	0	0	0	0.480557	0.480557	0.480557	0
AXIS SPECIFICATION	0	0	0	0.480809	0.480809	0.480809	0
CRANIAL SKELETAL SYSTEM DEVELOPMENT	0	0	0.0733808	0.480817	0.554197	0.480817	0.0733808
POSITIVE REGULATION OF CELL MATRIX ADHESION	0	0	0	0.481744	0.481744	0.481744	0
POSITIVE REGULATION OF VIRAL PROCESS	0	0	0	0.482932	0.482932	0.482932	0
SPINAL CORD DEVELOPMENT	0	0	0.0771665	0.483481	0.560647	0.483481	0.0771665
XENOBIOTIC METABOLIC PROCESS	0	0	0	0.486158	0.486158	0.486158	0
RESPONSE TO NERVE GROWTH FACTOR	0	0	0.0719105	0.487121	0.559032	0.487121	0.0719105
RIBONUCLEOSIDE MONOPHOSPHATE METABOLIC PROCESS	0	0	0	0.487938	0.487938	0.487938	0
RNA PHOSPHODIESTER BOND HYDROLYSIS	0	0	0.0568887	0.487982	0.544871	0.487982	0.0568887
STEM CELL PROLIFERATION	0	0	0	0.488522	0.488522	0.488522	0
REGULATION OF TELOMERASE ACTIVITY	0	0	0.026521	0.492871	0.519392	0.492871	0.026521
REGULATION OF B CELL PROLIFERATION	0	0	0	0.495549	0.495549	0.495549	0
FOREBRAIN CELL MIGRATION	0	0	0	0.496062	0.496062	0.496062	0
RESPONSE TO TYPE I INTERFERON	0	0	0.130958	0.496517	0.627475	0.496517	0.130958
RESPONSE TO EPIDERMAL GROWTH FACTOR	0	0	0	0.497357	0.497357	0.497357	0
CHEMOKINE PRODUCTION	0	0	0.154753	0.498924	0.653678	0.498924	0.154753
PROTEIN O LINKED GLYCOSYLATION	0	0	0.177436	0.500075	0.677512	0.500075	0.177436
POSITIVE REGULATION OF LYMPHOCYTE MEDIATED IMMUNITY	0	0	0.0293128	0.504082	0.533395	0.504082	0.0293128
P38MAPK CASCADE	0	0	0	0.505534	0.505534	0.505534	0
RESPONSE TO FATTY ACID	0	0	0	0.505828	0.505828	0.505828	0
NEURAL CREST CELL MIGRATION	0	0	0.104053	0.507615	0.611668	0.507615	0.104053
REGULATION OF JUN KINASE ACTIVITY	0	0	0	0.508326	0.508326	0.508326	0
MAMMARY GLAND EPITHELIUM DEVELOPMENT	0	0	0.108125	0.509652	0.617778	0.509652	0.108125
HYDROGEN PEROXIDE METABOLIC PROCESS	0	0	0	0.510019	0.510019	0.510019	0
VIRION ASSEMBLY	0	0	0	0.511098	0.511098	0.511098	0
REGULATION OF FILOPODIUM ASSEMBLY	0	0	0	0.512576	0.512576	0.512576	0
PHOSPHATIDYLCHOLINE METABOLIC PROCESS	0	0	0.125091	0.514282	0.639373	0.514282	0.125091
REGULATION OF INTRINSIC APOPTOTIC SIGNALING PATHWAY IN RESPONSE TO DNA DAMAGE	0	0	0	0.516309	0.516309	0.516309	0
B CELL PROLIFERATION	0	0	0.0536285	0.517058	0.570687	0.517058	0.0536285
REACTIVE NITROGEN SPECIES METABOLIC PROCESS	0	0	0.261793	0.517406	0.779199	0.517406	0.261793
L ALPHA AMINO ACID TRANSMEMBRANE TRANSPORT	0	0	0.121478	0.521594	0.643072	0.521594	0.121478
MITOTIC METAPHASE PLATE CONGRESSION	0	0	0	0.522124	0.522124	0.522124	0
INTRINSIC APOPTOTIC SIGNALING PATHWAY BY P53 CLASS MEDIATOR	0	0	0.187439	0.522681	0.710121	0.522681	0.187439
PLASMA MEMBRANE REPAIR	0	0	0	0.5227	0.5227	0.5227	0
POSITIVE REGULATION OF ADAPTIVE IMMUNE RESPONSE	0	0	0.0369237	0.522897	0.559821	0.522897	0.0369237
BODY MORPHOGENESIS	0	0	0	0.523801	0.523801	0.523801	0
REGULATION OF MULTICELLULAR ORGANISM GROWTH	0	0	0	0.523828	0.523828	0.523828	0
MEMBRANE REPOLARIZATION	0	0	0	0.524688	0.524688	0.524688	0
T CELL DIFFERENTIATION INVOLVED IN IMMUNE RESPONSE	0	0	0	0.525929	0.525929	0.525929	0
RNA EXPORT FROM NUCLEUS	0	0	0	0.526907	0.526907	0.526907	0
SMOOTH MUSCLE CELL DIFFERENTIATION	0	0	0	0.527479	0.527479	0.527479	0
GLUTAMINE FAMILY AMINO ACID METABOLIC PROCESS	0	0	0.099631	0.530993	0.630624	0.530993	0.099631
RETROGRADE TRANSPORT ENDOSOME TO GOLGI	0	0	0.268615	0.532778	0.801393	0.532778	0.268615
ER NUCLEUS SIGNALING PATHWAY	0	0	0.0397499	0.534491	0.574241	0.534491	0.0397499
PROTEIN TETRAMERIZATION	0	0	0.118608	0.53474	0.653349	0.53474	0.118608
REGULATION OF GLYCOPROTEIN METABOLIC PROCESS	0	0	0.145326	0.535438	0.680764	0.535438	0.145326
PURINE NUCLEOSIDE MONOPHOSPHATE METABOLIC PROCESS	0	0	0	0.535601	0.535601	0.535601	0
REGULATION OF PEPTIDYL THREONINE PHOSPHORYLATION	0	0	0	0.536797	0.536797	0.536797	0
PROTEIN SUMOYLATION	0	0	0	0.539579	0.539579	0.539579	0
RUFFLE ORGANIZATION	0	0	0	0.539775	0.539775	0.539775	0
NEGATIVE REGULATION OF CELL SUBSTRATE ADHESION	0	0	0	0.539952	0.539952	0.539952	0
POLYSACCHARIDE BIOSYNTHETIC PROCESS	0	0	0.0701127	0.541334	0.611447	0.541334	0.0701127
REGULATION OF ALTERNATIVE MRNA SPLICING VIA SPLICEOSOME	0	0	0	0.541446	0.541446	0.541446	0
PURINE NUCLEOTIDE CATABOLIC PROCESS	0	0	0	0.544641	0.544641	0.544641	0
TETRAPYRROLE METABOLIC PROCESS	0	0	0	0.546645	0.546645	0.546645	0
GLUCOSE IMPORT	0	0	0	0.546829	0.546829	0.546829	0
REGULATION OF MUSCLE HYPERTROPHY	0	0	0	0.547365	0.547365	0.547365	0
INOSITOL PHOSPHATE METABOLIC PROCESS	0	0	0	0.548231	0.548231	0.548231	0
NEGATIVE REGULATION OF PROTEASOMAL PROTEIN CATABOLIC PROCESS	0	0	0.0368204	0.548282	0.585102	0.548282	0.0368204
ZYMOGEN ACTIVATION	0	0	0	0.549154	0.549154	0.549154	0
PURINE CONTAINING COMPOUND CATABOLIC PROCESS	0	0	0	0.550206	0.550206	0.550206	0
CELLULAR GLUCAN METABOLIC PROCESS	0	0	0.0767399	0.550224	0.626964	0.550224	0.0767399
STRIATED MUSCLE CELL PROLIFERATION	0	0	0.041244	0.551375	0.592619	0.551375	0.041244
REGULATION OF SUBSTRATE ADHESION DEPENDENT CELL SPREADING	0	0	0.164959	0.551401	0.716361	0.551401	0.164959
CD4 POSITIVE ALPHA BETA T CELL DIFFERENTIATION	0	0	0.131935	0.551739	0.683674	0.551739	0.131935
MUSCLE ORGAN MORPHOGENESIS	0	0	0.0606539	0.552579	0.613233	0.552579	0.0606539
MAST CELL ACTIVATION	0	0	0	0.553091	0.553091	0.553091	0
L AMINO ACID TRANSPORT	0	0	0.122472	0.553601	0.676073	0.553601	0.122472
REGULATION OF NITRIC OXIDE METABOLIC PROCESS	0	0	0	0.554895	0.554895	0.554895	0
HISTONE H4 ACETYLATION	0	0	0.0553448	0.555473	0.610818	0.555473	0.0553448
POSITIVE REGULATION OF MICROTUBULE POLYMERIZATION OR DEPOLYMERIZATION	0	0	0	0.556932	0.556932	0.556932	0
REGULATION OF TOLL LIKE RECEPTOR SIGNALING PATHWAY	0	0	0	0.560269	0.560269	0.560269	0
PROTEIN K63 LINKED UBIQUITINATION	0	0	0	0.56106	0.56106	0.56106	0
DIGESTIVE SYSTEM PROCESS	0	0	0.0379377	0.562989	0.600926	0.562989	0.0379377
PORPHYRIN CONTAINING COMPOUND METABOLIC PROCESS	0	0	0	0.56321	0.56321	0.56321	0
NEGATIVE REGULATION OF RESPONSE TO ENDOPLASMIC RETICULUM STRESS	0	0	0.0701529	0.563574	0.633727	0.563574	0.0701529
REGULATION OF NEURONAL SYNAPTIC PLASTICITY	0	0	0.133864	0.563777	0.697641	0.563777	0.133864
GLYCOLIPID BIOSYNTHETIC PROCESS	0	0	0.188229	0.564145	0.752374	0.564145	0.188229
POSITIVE REGULATION OF RESPONSE TO WOUNDING	0	0	0.166151	0.564148	0.730298	0.564148	0.166151
FC RECEPTOR SIGNALING PATHWAY	0	0	0	0.564215	0.564215	0.564215	0
REGULATION OF STEROID BIOSYNTHETIC PROCESS	0	0	0	0.564459	0.564459	0.564459	0
MATERNAL PROCESS INVOLVED IN FEMALE PREGNANCY	0	0	0.0591102	0.565692	0.624802	0.565692	0.0591102
NUCLEAR ENVELOPE ORGANIZATION	0	0	0.0509609	0.569493	0.620454	0.569493	0.0509609
CELLULAR AMINO ACID CATABOLIC PROCESS	0	0	0.115433	0.569618	0.685051	0.569618	0.115433
VITAMIN METABOLIC PROCESS	0	0	0.118095	0.571447	0.689542	0.571447	0.118095
DNA GEOMETRIC CHANGE	0	0	0.0431875	0.571713	0.6149	0.571713	0.0431875
MICROTUBULE DEPOLYMERIZATION	0	0	0	0.573244	0.573244	0.573244	0
INTERFERON GAMMA PRODUCTION	0	0	0.0759801	0.573356	0.649337	0.573356	0.0759801
TISSUE REGENERATION	0	0	0.0736287	0.574234	0.647862	0.574234	0.0736287
POSITIVE REGULATION OF CALCIUM ION TRANSMEMBRANE TRANSPORT	0	0	0.0312673	0.57644	0.607707	0.57644	0.0312673
VASCULOGENESIS	0	0	0.122236	0.577411	0.699647	0.577411	0.122236
POSITIVE REGULATION OF MRNA METABOLIC PROCESS	0	0	0.216981	0.577557	0.794538	0.577557	0.216981
METAL ION EXPORT	0	0	0.0768232	0.578261	0.655084	0.578261	0.0768232
OOGENESIS	0	0	0	0.579841	0.579841	0.579841	0
POSITIVE REGULATION OF TYPE I INTERFERON PRODUCTION	0	0	0	0.582155	0.582155	0.582155	0
WATER HOMEOSTASIS	0	0	0	0.583386	0.583386	0.583386	0
CELLULAR RESPONSE TO CAMP	0	0	0	0.584059	0.584059	0.584059	0
MESODERM MORPHOGENESIS	0	0	0	0.586923	0.586923	0.586923	0
DIGESTION	0	0	0.0516518	0.586937	0.638589	0.586937	0.0516518
POSITIVE REGULATION OF TELOMERE MAINTENANCE	0	0	0	0.587391	0.587391	0.587391	0
REGULATION OF CELLULAR RESPIRATION	0	0	0.0820304	0.58801	0.670041	0.58801	0.0820304
MULTICELLULAR ORGANISMAL RESPONSE TO STRESS	0	0	0.14022	0.590242	0.730462	0.590242	0.14022
CARDIAC MUSCLE CELL ACTION POTENTIAL INVOLVED IN CONTRACTION	0	0	0	0.590458	0.590458	0.590458	0
NEGATIVE REGULATION OF PROTEIN SECRETION	0	0	0.0940399	0.590774	0.684814	0.590774	0.0940399
AMINO ACID IMPORT	0	0	0	0.590801	0.590801	0.590801	0
REGULATION OF MEMBRANE DEPOLARIZATION	0	0	0	0.592193	0.592193	0.592193	0
POSITIVE REGULATION OF REPRODUCTIVE PROCESS	0	0	0	0.592986	0.592986	0.592986	0
SULFUR COMPOUND TRANSPORT	0	0	0	0.593556	0.593556	0.593556	0
INTRACELLULAR PROTEIN TRANSMEMBRANE TRANSPORT	0	0	0.0640366	0.59517	0.659206	0.59517	0.0640366
REGULATION OF MITOCHONDRIAL MEMBRANE PERMEABILITY	0	0	0.128042	0.597058	0.7251	0.597058	0.128042
POSITIVE REGULATION OF DNA BINDING	0	0	0	0.597377	0.597377	0.597377	0
DE NOVO PROTEIN FOLDING	0	0	0.193197	0.598081	0.791278	0.598081	0.193197
REGULATION OF DNA REPAIR	0	0	0.266518	0.59812	0.864638	0.59812	0.266518
GOLGI TO PLASMA MEMBRANE TRANSPORT	0	0	0	0.598632	0.598632	0.598632	0
NEGATIVE REGULATION OF NEURON DIFFERENTIATION	0	0	0	0.604068	0.604068	0.604068	0
REGULATION OF ESTABLISHMENT OF PROTEIN LOCALIZATION TO MITOCHONDRION	0	0	0	0.605317	0.605317	0.605317	0
LUNG MORPHOGENESIS	0	0	0	0.605434	0.605434	0.605434	0
HEMATOPOIETIC PROGENITOR CELL DIFFERENTIATION	0	0	0.278918	0.605458	0.884377	0.605458	0.278918
POSITIVE REGULATION OF FAT CELL DIFFERENTIATION	0	0	0.0630389	0.607383	0.670422	0.607383	0.0630389
FATTY ACID TRANSPORT	0	0	0.301851	0.609773	0.911624	0.609773	0.301851
RESPONSE TO ESTROGEN	0	0	0	0.61138	0.61138	0.61138	0
REGULATION OF PROTEIN ACETYLATION	0	0	0.175452	0.612655	0.788106	0.612655	0.175452
REGULATION OF TISSUE REMODELING	0	0	0.0664829	0.614128	0.680611	0.614128	0.0664829
ENERGY RESERVE METABOLIC PROCESS	0	0	0.148993	0.614437	0.76343	0.614437	0.148993
BONE RESORPTION	0	0	0	0.615018	0.615018	0.615018	0
REGULATION OF COAGULATION	0	0	0	0.615508	0.615508	0.615508	0
PROTEIN TRANSMEMBRANE TRANSPORT	0	0	0.131557	0.616167	0.747724	0.616167	0.131557
REGULATION OF HEART GROWTH	0	0	0	0.618495	0.618495	0.618495	0
NEGATIVE REGULATION OF INTRACELLULAR PROTEIN TRANSPORT	0	0	0.0647873	0.618778	0.683565	0.618778	0.0647873
POSITIVE REGULATION OF LEUKOCYTE CHEMOTAXIS	0	0	0	0.620822	0.620822	0.620822	0
PANCREAS DEVELOPMENT	0	0	0	0.621251	0.621251	0.621251	0
ENDOSOME TRANSPORT VIA MULTIVESICULAR BODY SORTING PATHWAY	0	0	0	0.622259	0.622259	0.622259	0
CELLULAR RESPONSE TO VASCULAR ENDOTHELIAL GROWTH FACTOR STIMULUS	0	0	0	0.624155	0.624155	0.624155	0
ENDOCRINE PROCESS	0	0	0	0.626691	0.626691	0.626691	0
METANEPHROS DEVELOPMENT	0	0	0	0.627803	0.627803	0.627803	0
RETROGRADE VESICLE MEDIATED TRANSPORT GOLGI TO ENDOPLASMIC RETICULUM	0	0	0	0.628394	0.628394	0.628394	0
MORPHOGENESIS OF AN EPITHELIAL SHEET	0	0	0	0.628879	0.628879	0.628879	0
BIOLOGICAL PROCESS INVOLVED IN INTRASPECIES INTERACTION BETWEEN ORGANISMS	0	0	0.0612621	0.629875	0.691137	0.629875	0.0612621
LENS DEVELOPMENT IN CAMERA TYPE EYE	0	0	0	0.62997	0.62997	0.62997	0
INTRINSIC APOPTOTIC SIGNALING PATHWAY IN RESPONSE TO ENDOPLASMIC RETICULUM STRESS	0	0	0.0597982	0.631878	0.691676	0.631878	0.0597982
NEGATIVE REGULATION OF VASCULATURE DEVELOPMENT	0	0	0.0878243	0.632081	0.719905	0.632081	0.0878243
CIRCADIAN REGULATION OF GENE EXPRESSION	0	0	0.0985556	0.632668	0.731224	0.632668	0.0985556
RESPIRATORY GASEOUS EXCHANGE BY RESPIRATORY SYSTEM	0	0	0.243212	0.633145	0.876357	0.633145	0.243212
MONOCARBOXYLIC ACID CATABOLIC PROCESS	0	0	0.222894	0.633228	0.856122	0.633228	0.222894
MOLTING CYCLE	0	0	0.0858159	0.633406	0.719222	0.633406	0.0858159
IRON ION HOMEOSTASIS	0	0	0.260809	0.634247	0.895056	0.634247	0.260809
ESTABLISHMENT OF ENDOTHELIAL BARRIER	0	0	0	0.634313	0.634313	0.634313	0
ESTABLISHMENT OF PROTEIN LOCALIZATION TO ENDOPLASMIC RETICULUM	0	0	0.208594	0.635028	0.843622	0.635028	0.208594
T CELL MEDIATED IMMUNITY	0	0	0.0142768	0.635332	0.649609	0.635332	0.0142768
RESPONSE TO COLD	0	0	0.150387	0.636162	0.786549	0.636162	0.150387
FACE DEVELOPMENT	0	0	0	0.636458	0.636458	0.636458	0
GENE SILENCING BY RNA	0	0	0.165995	0.641258	0.807254	0.641258	0.165995
METAPHASE PLATE CONGRESSION	0	0	0.0501636	0.641426	0.69159	0.641426	0.0501636
MEIOSIS I CELL CYCLE PROCESS	0	0	0.0765024	0.643557	0.720059	0.643557	0.0765024
NEGATIVE REGULATION OF RESPONSE TO DNA DAMAGE STIMULUS	0	0	0.112963	0.644788	0.757751	0.644788	0.112963
NEGATIVE REGULATION OF RESPONSE TO WOUNDING	0	0	0.0476632	0.644982	0.692645	0.644982	0.0476632
REGULATION OF DOUBLE STRAND BREAK REPAIR	0	0	0.118447	0.646105	0.764552	0.646105	0.118447
ACIDIC AMINO ACID TRANSPORT	0	0	0.186948	0.646281	0.833229	0.646281	0.186948
LAMELLIPODIUM ASSEMBLY	0	0	0.137457	0.646638	0.784095	0.646638	0.137457
REGULATION OF TELOMERE MAINTENANCE VIA TELOMERE LENGTHENING	0	0	0.0231653	0.647148	0.670313	0.647148	0.0231653
POSITIVE REGULATION OF HISTONE MODIFICATION	0	0	0.224347	0.647294	0.871641	0.647294	0.224347
NUCLEOSIDE BISPHOSPHATE BIOSYNTHETIC PROCESS	0	0	0.10865	0.647396	0.756046	0.647396	0.10865
POSITIVE REGULATION OF LIPID BIOSYNTHETIC PROCESS	0	0	0.0998556	0.647474	0.747329	0.647474	0.0998556
SKIN EPIDERMIS DEVELOPMENT	0	0	0.0981897	0.647758	0.745948	0.647758	0.0981897
POSITIVE REGULATION OF STRESS FIBER ASSEMBLY	0	0	0	0.64797	0.64797	0.64797	0
VESICLE BUDDING FROM MEMBRANE	0	0	0.167873	0.649153	0.817027	0.649153	0.167873
KERATINOCYTE DIFFERENTIATION	0	0	0.0871322	0.649553	0.736685	0.649553	0.0871322
NEGATIVE REGULATION OF DNA METABOLIC PROCESS	0	0	0.128264	0.651101	0.779365	0.651101	0.128264
GLYCEROLIPID CATABOLIC PROCESS	0	0	0.0447029	0.652196	0.696898	0.652196	0.0447029
CELLULAR IRON ION HOMEOSTASIS	0	0	0.192963	0.652593	0.845556	0.652593	0.192963
EXPORT ACROSS PLASMA MEMBRANE	0	0	0.0721893	0.652867	0.725056	0.652867	0.0721893
RESPONSE TO NICOTINE	0	0	0.101442	0.65356	0.755002	0.65356	0.101442
TRANSLATIONAL ELONGATION	0	0	0	0.654167	0.654167	0.654167	0
RELEASE OF CYTOCHROME C FROM MITOCHONDRIA	0	0	0.131198	0.654323	0.785521	0.654323	0.131198
NEGATIVE REGULATION OF AXONOGENESIS	0	0	0.534235	0.654774	1.18901	0.654774	0.534235
REGULATION OF ACTION POTENTIAL	0	0	0.0766339	0.65487	0.731504	0.65487	0.0766339
ENDOPLASMIC RETICULUM UNFOLDED PROTEIN RESPONSE	0	0	0.240015	0.655643	0.895658	0.655643	0.240015
REGULATION OF PROTEIN LOCALIZATION TO CELL SURFACE	0	0	0	0.655895	0.655895	0.655895	0
ODONTOGENESIS OF DENTIN CONTAINING TOOTH	0	0	0.112086	0.656233	0.768319	0.656233	0.112086
FATTY ACID CATABOLIC PROCESS	0	0	0.206522	0.658262	0.864784	0.658262	0.206522
POSITIVE REGULATION OF PROTEIN LOCALIZATION TO CELL PERIPHERY	0	0	0.349343	0.659387	1.00873	0.659387	0.349343
GLYCOSPHINGOLIPID METABOLIC PROCESS	0	0	0.0519104	0.660213	0.712124	0.660213	0.0519104
REGULATION OF LAMELLIPODIUM ORGANIZATION	0	0	0	0.660472	0.660472	0.660472	0
POST EMBRYONIC DEVELOPMENT	0	0	0.169202	0.661188	0.83039	0.661188	0.169202
POSITIVE REGULATION OF DNA REPAIR	0	0	0.0778156	0.661762	0.739578	0.661762	0.0778156
LIPOPROTEIN BIOSYNTHETIC PROCESS	0	0	0.265117	0.663214	0.928331	0.663214	0.265117
NEUTROPHIL MIGRATION	0	0	0.0888087	0.663895	0.752703	0.663895	0.0888087
PIGMENT BIOSYNTHETIC PROCESS	0	0	0	0.664021	0.664021	0.664021	0
REGULATION OF AUTOPHAGY OF MITOCHONDRION	0	0	0	0.664953	0.664953	0.664953	0
REGULATION OF ATP DEPENDENT ACTIVITY	0	0	0.201802	0.665365	0.867167	0.665365	0.201802
CELLULAR RESPONSE TO INTERLEUKIN 1	0	0	0.086849	0.665724	0.752573	0.665724	0.086849
HISTONE H3 ACETYLATION	0	0	0.032652	0.666394	0.699046	0.666394	0.032652
PYRIMIDINE CONTAINING COMPOUND METABOLIC PROCESS	0	0	0.203153	0.668021	0.871174	0.668021	0.203153
HEART VALVE MORPHOGENESIS	0	0	0	0.670857	0.670857	0.670857	0
INTERLEUKIN 1 PRODUCTION	0	0	0.153681	0.672841	0.826522	0.672841	0.153681
NEGATIVE REGULATION OF DEPHOSPHORYLATION	0	0	0	0.67328	0.67328	0.67328	0
VASOCONSTRICTION	0	0	0.19443	0.674093	0.868522	0.674093	0.19443
GLYCOSYL COMPOUND METABOLIC PROCESS	0	0	0.0669765	0.677459	0.744435	0.677459	0.0669765
ENDOTHELIAL CELL DEVELOPMENT	0	0	0.0690068	0.678473	0.74748	0.678473	0.0690068
ENDOCHONDRAL BONE MORPHOGENESIS	0	0	0	0.680215	0.680215	0.680215	0
POSITIVE REGULATION OF MITOTIC CELL CYCLE PHASE TRANSITION	0	0	0.0476627	0.680256	0.727919	0.680256	0.0476627
POSITIVE REGULATION OF INTRINSIC APOPTOTIC SIGNALING PATHWAY	0	0	0	0.681113	0.681113	0.681113	0
INSULIN SECRETION INVOLVED IN CELLULAR RESPONSE TO GLUCOSE STIMULUS	0	0	0.183008	0.681307	0.864314	0.681307	0.183008
REGULATION OF UBIQUITIN PROTEIN TRANSFERASE ACTIVITY	0	0	0.187201	0.68315	0.870351	0.68315	0.187201
ESTABLISHMENT OF RNA LOCALIZATION	0	0	0.453064	0.684636	1.1377	0.684636	0.453064
POSITIVE REGULATION OF CHROMOSOME ORGANIZATION	0	0	0.0533832	0.685165	0.738548	0.685165	0.0533832
NUCLEOSOME ORGANIZATION	0	0	0.287184	0.686793	0.973977	0.686793	0.287184
REGULATION OF PEPTIDYL LYSINE ACETYLATION	0	0	0.050931	0.687583	0.738514	0.687583	0.050931
PEPTIDYL PROLINE MODIFICATION	0	0	0	0.688367	0.688367	0.688367	0
GRANULOCYTE CHEMOTAXIS	0	0	0.0450945	0.689107	0.734202	0.689107	0.0450945
MYELOID CELL DEVELOPMENT	0	0	0.0899404	0.689443	0.779383	0.689443	0.0899404
PROTEIN LOCALIZATION TO CHROMOSOME	0	0	0.10711	0.692047	0.799157	0.692047	0.10711
REGULATION OF RESPONSE TO ENDOPLASMIC RETICULUM STRESS	0	0	0.324245	0.693312	1.01756	0.693312	0.324245
MYELOID LEUKOCYTE MEDIATED IMMUNITY	0	0	0.0479353	0.695721	0.743657	0.695721	0.0479353
CELLULAR RESPONSE TO VIRUS	0	0	0.0469369	0.696423	0.74336	0.696423	0.0469369
MAINTENANCE OF PROTEIN LOCALIZATION IN ORGANELLE	0	0	0.126329	0.699622	0.825951	0.699622	0.126329
T CELL DIFFERENTIATION IN THYMUS	0	0	0	0.701406	0.701406	0.701406	0
NUCLEUS ORGANIZATION	0	0	0.351074	0.701866	1.05294	0.701866	0.351074
MRNA TRANSPORT	0	0	0.123245	0.704974	0.828219	0.704974	0.123245
NUCLEOSOME ASSEMBLY	0	0	0.141454	0.705135	0.846589	0.705135	0.141454
NEGATIVE REGULATION OF UBIQUITIN DEPENDENT PROTEIN CATABOLIC PROCESS	0	0	0	0.707138	0.707138	0.707138	0
PROTEIN LOCALIZATION TO LYSOSOME	0	0	0	0.707502	0.707502	0.707502	0
GLUTATHIONE METABOLIC PROCESS	0	0	0	0.707877	0.707877	0.707877	0
PROTEIN MONOUBIQUITINATION	0	0	0	0.709114	0.709114	0.709114	0
RETINA HOMEOSTASIS	0	0	0.0506716	0.713831	0.764503	0.713831	0.0506716
VESICLE CYTOSKELETAL TRAFFICKING	0	0	0.227847	0.714849	0.942696	0.714849	0.227847
RESPONSE TO ACTIVITY	0	0	0	0.715013	0.715013	0.715013	0
REGULATION OF ERBB SIGNALING PATHWAY	0	0	0.00156377	0.715155	0.716719	0.715155	0.00156377
ENDOSOME ORGANIZATION	0	0	0.120133	0.717934	0.838066	0.717934	0.120133
PROTEIN AUTOUBIQUITINATION	0	0	0.0301166	0.719402	0.749518	0.719402	0.0301166
ENDODERM DEVELOPMENT	0	0	0	0.722319	0.722319	0.722319	0
PROTEIN N LINKED GLYCOSYLATION	0	0	0.163757	0.722861	0.886618	0.722861	0.163757
NEGATIVE REGULATION OF MAP KINASE ACTIVITY	0	0	0	0.723236	0.723236	0.723236	0
REGULATION OF MRNA SPLICING VIA SPLICEOSOME	0	0	0.27726	0.725872	1.00313	0.725872	0.27726
VASCULAR ASSOCIATED SMOOTH MUSCLE CELL PROLIFERATION	0	0	0	0.729492	0.729492	0.729492	0
LIPOPROTEIN METABOLIC PROCESS	0	0	0.480517	0.731078	1.2116	0.731078	0.480517
REGULATION OF CALCIUM ION DEPENDENT EXOCYTOSIS	0	0	0.175941	0.732212	0.908153	0.732212	0.175941
ORGANIC HYDROXY COMPOUND CATABOLIC PROCESS	0	0	0	0.733077	0.733077	0.733077	0
REGULATION OF CELL SUBSTRATE JUNCTION ORGANIZATION	0	0	0.306237	0.733907	1.04014	0.733907	0.306237
CELLULAR RESPONSE TO MECHANICAL STIMULUS	0	0	0	0.736657	0.736657	0.736657	0
REGULATION OF LIPID KINASE ACTIVITY	0	0	0	0.737372	0.737372	0.737372	0
DOPAMINE SECRETION	0	0	0.165683	0.738934	0.904617	0.738934	0.165683
LIPOSACCHARIDE METABOLIC PROCESS	0	0	0.43537	0.73904	1.17441	0.73904	0.43537
REGULATION OF MUSCLE ADAPTATION	0	0	0.21146	0.742098	0.953558	0.742098	0.21146
CERAMIDE BIOSYNTHETIC PROCESS	0	0	0.174367	0.743422	0.917789	0.743422	0.174367
AUTOPHAGOSOME MATURATION	0	0	0.0798312	0.744056	0.823887	0.744056	0.0798312
ENDOSOME TO LYSOSOME TRANSPORT	0	0	0	0.744867	0.744867	0.744867	0
REGULATION OF TOR SIGNALING	0	0	0.122849	0.748616	0.871465	0.748616	0.122849
REGULATION OF RELEASE OF CYTOCHROME C FROM MITOCHONDRIA	0	0	0.13648	0.749827	0.886308	0.749827	0.13648
SYNAPTIC VESICLE LOCALIZATION	0	0	0.271889	0.750206	1.0221	0.750206	0.271889
STEROL HOMEOSTASIS	0	0	0.0702905	0.750296	0.820587	0.750296	0.0702905
NUCLEAR EXPORT	0	0	0.369531	0.751072	1.1206	0.751072	0.369531
POSITIVE REGULATION OF MYELOID CELL DIFFERENTIATION	0	0	0.0494104	0.753011	0.802421	0.753011	0.0494104
CELLULAR RESPONSE TO HEAT	0	0	0.149939	0.75618	0.906119	0.75618	0.149939
PROTEIN INSERTION INTO MEMBRANE	0	0	0.21348	0.760003	0.973482	0.760003	0.21348
LIPID OXIDATION	0	0	0.459073	0.760817	1.21989	0.760817	0.459073
RESPONSE TO UV	0	0	0.388952	0.761162	1.15011	0.761162	0.388952
POSITIVE REGULATION OF INSULIN SECRETION	0	0	0.121897	0.763206	0.885103	0.763206	0.121897
MITOCHONDRION LOCALIZATION	0	0	0	0.763873	0.763873	0.763873	0
VENTRICULAR SEPTUM MORPHOGENESIS	0	0	0	0.767469	0.767469	0.767469	0
EMBRYONIC PLACENTA DEVELOPMENT	0	0	0.0731939	0.768958	0.842152	0.768958	0.0731939
SYNAPTIC TRANSMISSION GABAERGIC	0	0	0.197228	0.768967	0.966196	0.768967	0.197228
LYMPHOCYTE MIGRATION	0	0	0.0463795	0.769007	0.815386	0.769007	0.0463795
HISTONE DEACETYLATION	0	0	0.188808	0.76939	0.958198	0.76939	0.188808
POSITIVE REGULATION OF OSTEOBLAST DIFFERENTIATION	0	0	0	0.769857	0.769857	0.769857	0
CHROMOSOME LOCALIZATION	0	0	0.0408679	0.770425	0.811293	0.770425	0.0408679
PROTEIN LOCALIZATION TO ENDOPLASMIC RETICULUM	0	0	0.201635	0.771067	0.972702	0.771067	0.201635
CHONDROCYTE DIFFERENTIATION	0	0	0.0952874	0.774185	0.869472	0.774185	0.0952874
FIBROBLAST MIGRATION	0	0	0	0.774307	0.774307	0.774307	0
TOR SIGNALING	0	0	0.327589	0.77437	1.10196	0.77437	0.327589
POSITIVE REGULATION OF RESPONSE TO DNA DAMAGE STIMULUS	0	0	0.240605	0.774522	1.01513	0.774522	0.240605
REGULATION OF MITOTIC NUCLEAR DIVISION	0	0	0.0424579	0.774547	0.817005	0.774547	0.0424579
REGULATION OF RECEPTOR INTERNALIZATION	0	0	0	0.777032	0.777032	0.777032	0
ROOF OF MOUTH DEVELOPMENT	0	0	0.130474	0.78133	0.911803	0.78133	0.130474
POSITIVE REGULATION OF MITOCHONDRION ORGANIZATION	0	0	0.203492	0.785333	0.988824	0.785333	0.203492
POSITIVE REGULATION OF LIPID TRANSPORT	0	0	0.162898	0.786174	0.949072	0.786174	0.162898
REGULATION OF NUCLEAR DIVISION	0	0	0.179089	0.786996	0.966085	0.786996	0.179089
TRIGLYCERIDE METABOLIC PROCESS	0	0	0.0362632	0.78768	0.823943	0.78768	0.0362632
CELLULAR RESPONSE TO UV	0	0	0	0.787833	0.787833	0.787833	0
KIDNEY MORPHOGENESIS	0	0	0.20133	0.788619	0.989949	0.788619	0.20133
POSITIVE REGULATION OF PROTEASOMAL UBIQUITIN DEPENDENT PROTEIN CATABOLIC PROCESS	0	0	0.240995	0.78906	1.03006	0.78906	0.240995
REGULATION OF PROTEIN MATURATION	0	0	0.0696912	0.794139	0.86383	0.794139	0.0696912
PROTEIN K48 LINKED UBIQUITINATION	0	0	0.0638245	0.79485	0.858675	0.79485	0.0638245
PRODUCTION OF MOLECULAR MEDIATOR INVOLVED IN INFLAMMATORY RESPONSE	0	0	0	0.79574	0.79574	0.79574	0
RESPONSE TO CAMP	0	0	0.148446	0.795849	0.944295	0.795849	0.148446
TERPENOID METABOLIC PROCESS	0	0	0.180356	0.797373	0.977729	0.797373	0.180356
NEGATIVE REGULATION OF PROTEOLYSIS INVOLVED IN CELLULAR PROTEIN CATABOLIC PROCESS	0	0	0.251657	0.798091	1.04975	0.798091	0.251657
REGULATION OF MEMBRANE LIPID DISTRIBUTION	0	0	0.149551	0.799283	0.948834	0.799283	0.149551
POSITIVE REGULATION OF PROTEIN DEPHOSPHORYLATION	0	0	0	0.800108	0.800108	0.800108	0
POSITIVE REGULATION OF PROTEOLYSIS INVOLVED IN CELLULAR PROTEIN CATABOLIC PROCESS	0	0	0.370335	0.801145	1.17148	0.801145	0.370335
REGULATION OF CELL CYCLE G2 M PHASE TRANSITION	0	0	0.128607	0.802897	0.931504	0.802897	0.128607
ENDOCYTIC RECYCLING	0	0	0.360361	0.803468	1.16383	0.803468	0.360361
AMYLOID BETA METABOLIC PROCESS	0	0	0.13414	0.804305	0.938445	0.804305	0.13414
POSITIVE REGULATION OF LEUKOCYTE MEDIATED IMMUNITY	0	0	0.0281514	0.805258	0.83341	0.805258	0.0281514
MULTIVESICULAR BODY SORTING PATHWAY	0	0	0	0.806298	0.806298	0.806298	0
PROTEIN DNA COMPLEX ASSEMBLY	0	0	0.28621	0.806607	1.09282	0.806607	0.28621
CELLULAR RESPONSE TO IONIZING RADIATION	0	0	0.0868748	0.806775	0.89365	0.806775	0.0868748
T CELL ACTIVATION INVOLVED IN IMMUNE RESPONSE	0	0	0.0891454	0.80689	0.896036	0.80689	0.0891454
POLYSACCHARIDE METABOLIC PROCESS	0	0	0.329858	0.810799	1.14066	0.810799	0.329858
CELLULAR RESPONSE TO ALCOHOL	0	0	0.13854	0.810996	0.949536	0.810996	0.13854
NUCLEOSIDE MONOPHOSPHATE METABOLIC PROCESS	0	0	0.184644	0.812796	0.99744	0.812796	0.184644
RENAL TUBULE DEVELOPMENT	0	0	0.305654	0.81371	1.11936	0.81371	0.305654
REGULATION OF SMOOTH MUSCLE CONTRACTION	0	0	0.0883663	0.814035	0.902401	0.814035	0.0883663
PEPTIDYL CYSTEINE MODIFICATION	0	0	0.160712	0.81477	0.975482	0.81477	0.160712
POSITIVE REGULATION OF CELL CYCLE PHASE TRANSITION	0	0	0.285535	0.816158	1.10169	0.816158	0.285535
OVULATION CYCLE	0	0	0.124232	0.816625	0.940857	0.816625	0.124232
MUSCLE CELL MIGRATION	0	0	0.191339	0.816716	1.00806	0.816716	0.191339
REGULATION OF STRIATED MUSCLE CELL DIFFERENTIATION	0	0	0	0.81796	0.81796	0.81796	0
BLASTOCYST DEVELOPMENT	0	0	0.200733	0.819852	1.02059	0.819852	0.200733
SMOOTH MUSCLE CELL MIGRATION	0	0	0.0570203	0.819916	0.876936	0.819916	0.0570203
NEGATIVE REGULATION OF ERK1 AND ERK2 CASCADE	0	0	0.0980386	0.820845	0.918883	0.820845	0.0980386
REGULATION OF PATTERN RECOGNITION RECEPTOR SIGNALING PATHWAY	0	0	0.0426392	0.820908	0.863547	0.820908	0.0426392
INTRINSIC APOPTOTIC SIGNALING PATHWAY IN RESPONSE TO OXIDATIVE STRESS	0	0	0.115664	0.820908	0.936572	0.820908	0.115664
NEGATIVE REGULATION OF MITOCHONDRION ORGANIZATION	0	0	0.152995	0.821111	0.974106	0.821111	0.152995
PROTEIN TARGETING TO MITOCHONDRION	0	0	0.222825	0.822067	1.04489	0.822067	0.222825
NEGATIVE REGULATION OF CELL CYCLE G1 S PHASE TRANSITION	0	0	0	0.822429	0.822429	0.822429	0
REGULATION OF NOTCH SIGNALING PATHWAY	0	0	0.268874	0.824292	1.09317	0.824292	0.268874
CELLULAR RESPONSE TO UNFOLDED PROTEIN	0	0	0.453406	0.825352	1.27876	0.825352	0.453406
DORSAL VENTRAL PATTERN FORMATION	0	0	0.0803673	0.83174	0.912107	0.83174	0.0803673
AORTA DEVELOPMENT	0	0	0	0.83269	0.83269	0.83269	0
COLUMNAR CUBOIDAL EPITHELIAL CELL DIFFERENTIATION	0	0	0.246654	0.834612	1.08127	0.834612	0.246654
CELLULAR RESPONSE TO LIGHT STIMULUS	0	0	0.182953	0.837328	1.02028	0.837328	0.182953
REGULATION OF CYTOKINESIS	0	0	0.140335	0.838278	0.978613	0.838278	0.140335
REGULATION OF MRNA CATABOLIC PROCESS	0	0	0.316917	0.83906	1.15598	0.83906	0.316917
NEPHRON EPITHELIUM DEVELOPMENT	0	0	0.377318	0.839355	1.21667	0.839355	0.377318
SPINDLE ASSEMBLY	0	0	0.242389	0.841246	1.08363	0.841246	0.242389
RESPONSE TO VITAMIN	0	0	0.0810573	0.843601	0.924658	0.843601	0.0810573
VIRAL GENE EXPRESSION	0	0	0.384232	0.845192	1.22942	0.845192	0.384232
ALTERNATIVE MRNA SPLICING VIA SPLICEOSOME	0	0	0.104784	0.849075	0.953859	0.849075	0.104784
REGULATION OF GLUCOSE METABOLIC PROCESS	0	0	0.182876	0.851149	1.03402	0.851149	0.182876
ADHERENS JUNCTION ORGANIZATION	0	0	0.0963259	0.851387	0.947713	0.851387	0.0963259
CELLULAR SENESCENCE	0	0	0.121051	0.852122	0.973173	0.852122	0.121051
RECEPTOR CLUSTERING	0	0	0.105303	0.852496	0.957798	0.852496	0.105303
POSITIVE REGULATION OF JNK CASCADE	0	0	0.179351	0.852913	1.03226	0.852913	0.179351
CENTROSOME DUPLICATION	0	0	0	0.853127	0.853127	0.853127	0
REGULATION OF CIRCADIAN RHYTHM	0	0	0.263215	0.854264	1.11748	0.854264	0.263215
REGULATION OF BONE MINERALIZATION	0	0	0	0.857791	0.857791	0.857791	0
POSITIVE REGULATION OF LYMPHOCYTE DIFFERENTIATION	0	0	0.135521	0.860951	0.996471	0.860951	0.135521
REGULATION OF MIRNA TRANSCRIPTION	0	0	0	0.861511	0.861511	0.861511	0
VESICLE DOCKING INVOLVED IN EXOCYTOSIS	0	0	0.0523634	0.866908	0.919272	0.866908	0.0523634
REGULATION OF INTRACELLULAR STEROID HORMONE RECEPTOR SIGNALING PATHWAY	0	0	0	0.868765	0.868765	0.868765	0
REGULATION OF PHAGOCYTOSIS	0	0	0.0901154	0.870482	0.960598	0.870482	0.0901154
TYPE I INTERFERON PRODUCTION	0	0	0.169221	0.871103	1.04032	0.871103	0.169221
POSITIVE REGULATION OF ACTIN FILAMENT BUNDLE ASSEMBLY	0	0	0	0.87165	0.87165	0.87165	0
RESPONSE TO ISCHEMIA	0	0	0	0.874597	0.874597	0.874597	0
LIPID TRANSLOCATION	0	0	0.0682009	0.874943	0.943144	0.874943	0.0682009
NUCLEOSIDE PHOSPHATE CATABOLIC PROCESS	0	0	0.467856	0.875295	1.34315	0.875295	0.467856
IMMUNOGLOBULIN PRODUCTION	0	0	0.0611825	0.87604	0.937223	0.87604	0.0611825
POSITIVE REGULATION OF CARBOHYDRATE METABOLIC PROCESS	0	0	0.156625	0.876302	1.03293	0.876302	0.156625
POSITIVE REGULATION OF UBIQUITIN DEPENDENT PROTEIN CATABOLIC PROCESS	0	0	0.273989	0.876813	1.1508	0.876813	0.273989
ALPHA BETA T CELL DIFFERENTIATION	0	0	0.304057	0.877325	1.18138	0.877325	0.304057
FIBROBLAST GROWTH FACTOR RECEPTOR SIGNALING PATHWAY	0	0	0	0.878916	0.878916	0.878916	0
NEGATIVE REGULATION OF CELLULAR PROTEIN CATABOLIC PROCESS	0	0	0.254654	0.88117	1.13582	0.88117	0.254654
CD4 POSITIVE ALPHA BETA T CELL ACTIVATION	0	0	0.244978	0.881204	1.12618	0.881204	0.244978
REGULATION OF RECEPTOR SIGNALING PATHWAY VIA STAT	0	0	0.0501002	0.884802	0.934902	0.884802	0.0501002
AMYLOID PRECURSOR PROTEIN CATABOLIC PROCESS	0	0	0.253454	0.886675	1.14013	0.886675	0.253454
CARDIAC VENTRICLE MORPHOGENESIS	0	0	0.0811727	0.88732	0.968492	0.88732	0.0811727
REGULATION OF PROTEIN LOCALIZATION TO PLASMA MEMBRANE	0	0	0.697372	0.888593	1.58597	0.888593	0.697372
FIBROBLAST PROLIFERATION	0	0	0	0.889767	0.889767	0.889767	0
ERAD PATHWAY	0	0	0.370022	0.889962	1.25998	0.889962	0.370022
POSITIVE REGULATION OF PHOSPHATIDYLINOSITOL 3 KINASE SIGNALING	0	0	0.107333	0.891176	0.998509	0.891176	0.107333
NEGATIVE REGULATION OF ACTIN FILAMENT POLYMERIZATION	0	0	0	0.894914	0.894914	0.894914	0
ENDOPLASMIC RETICULUM ORGANIZATION	0	0	0.398855	0.896437	1.29529	0.896437	0.398855
LEUKOCYTE HOMEOSTASIS	0	0	0.0189761	0.896544	0.91552	0.896544	0.0189761
REGULATION OF LYMPHOCYTE MEDIATED IMMUNITY	0	0	0.269106	0.896889	1.16599	0.896889	0.269106
LIPID STORAGE	0	0	0.318234	0.89753	1.21576	0.89753	0.318234
POSITIVE REGULATION OF PRODUCTION OF MOLECULAR MEDIATOR OF IMMUNE RESPONSE	0	0	0.0392714	0.899504	0.938776	0.899504	0.0392714
REGULATION OF ALPHA BETA T CELL ACTIVATION	0	0	0.120472	0.89955	1.02002	0.89955	0.120472
CHLORIDE TRANSMEMBRANE TRANSPORT	0	0	0.101033	0.900004	1.00104	0.900004	0.101033
REGULATION OF ORGAN GROWTH	0	0	0.148546	0.901647	1.05019	0.901647	0.148546
NEGATIVE REGULATION OF PROTEIN CONTAINING COMPLEX DISASSEMBLY	0	0	0.143591	0.90708	1.05067	0.90708	0.143591
PROTEIN LOCALIZATION TO SYNAPSE	0	0	0.774221	0.908335	1.68256	0.908335	0.774221
POSITIVE REGULATION OF ORGANELLE ASSEMBLY	0	0	0.106741	0.908588	1.01533	0.908588	0.106741
REGULATION OF PHOSPHATASE ACTIVITY	0	0	0.189822	0.909266	1.09909	0.909266	0.189822
POSITIVE REGULATION OF NUCLEOCYTOPLASMIC TRANSPORT	0	0	0	0.912327	0.912327	0.912327	0
CELLULAR RESPONSE TO HYDROGEN PEROXIDE	0	0	0.178391	0.916892	1.09528	0.916892	0.178391
POSITIVE REGULATION OF PROTEIN MODIFICATION BY SMALL PROTEIN CONJUGATION OR REMOVAL	0	0	0.523754	0.917434	1.44119	0.917434	0.523754
BONE REMODELING	0	0	0.0532966	0.918371	0.971667	0.918371	0.0532966
PROTEIN EXIT FROM ENDOPLASMIC RETICULUM	0	0	0.0727143	0.918399	0.991113	0.918399	0.0727143
NEGATIVE REGULATION OF SMALL GTPASE MEDIATED SIGNAL TRANSDUCTION	0	0	0	0.921034	0.921034	0.921034	0
NEGATIVE REGULATION OF VIRAL PROCESS	0	0	0.105593	0.921347	1.02694	0.921347	0.105593
CELLULAR RESPONSE TO CORTICOSTEROID STIMULUS	0	0	0	0.922585	0.922585	0.922585	0
POSITIVE REGULATION OF INNATE IMMUNE RESPONSE	0	0	0.153126	0.924131	1.07726	0.924131	0.153126
[truncated: 230 more rows]

## Sheet: Legend
Dataset EV1: Normalized enrichment score (NES) of enriched GO biological process terms in unbiased functional clustering
